# Supplementary material for: Spermidine as a Potential Protective Agents Against Poly(I:C)-Induced Immune Response, Oxidative Stress, Apoptosis, and Testosterone Decrease in Yak Leydig Cells
Source: Int J Mol Sci. 2025 Mar 19;26(6):2753. doi: 10.3390/ijms26062753 (PMC11942872; doi:10.3390/ijms26062753)
Supplement: Supplementary file 1 [file ijms-26-02753-s001.zip]

Archive with 2 entries (2 files):
- supplememtary File S1.pdf
- Supplememtary File S2.xlsx
