# Supplementary material for: Spermidine as a Potential Protective Agents Against Poly(I:C)-Induced Immune Response, Oxidative Stress, Apoptosis, and Testosterone Decrease in Yak Leydig Cells
Source: Int J Mol Sci. 2025 Mar 19;26(6):2753. doi: 10.3390/ijms26062753 (PMC11942872; doi:10.3390/ijms26062753)
Supplement: Supplementary file 1 [file ijms-26-02753-s001.zip › Supplememtary File S2.xlsx]

## Sheet: Figure 1
										Fig.1A					Fig.1B			Fig.1C
										IL6					Control	Poly(I:C)		Control	Poly(I:C)
										Aa					17.5	33.2		0.6753	1.0881
											Poly(I:C） 0.5μg/ml 6h	Poly(I:C） 0.5μg/ml 12h	Poly(I:C） 0.5μg/ml 24h		19.9	27.67		0.6799	0.996
										1	3.34	2.34	2.18		24.46	32		0.6792	1.169
										1	3.72	2.37	1.17
										1	3.4	2.05	1.48
										Ab					Fig.1D			Fig.1E
										control	Poly(I:C） 0.1μg/ml 6h	Poly(I:C） 0.5μg/ml 6h	Poly(I:C） 1μg/ml 6h		Control	Poly(I:C)		Control	Poly(I:C)
										1	0.34	13.67	5.57		1.57	0.91		32.4155	30.7116
										1	0.72	10.73	7.48		1.45	0.95		34.3553	31.83
										1	1.4	20.46	8.78		1.53	0.95		34.6357	30.0483
										TNF
										Ac
											Poly(I:C） 0.5μg/ml 3h	Poly(I:C） 0.5μg/ml 6h	Poly(I:C） 0.5μg/ml 12h
										1	0.75	2.05	1.01
										1	0.53	1.88	1.21
										1	1.56	3.01	1.28
										Ad
										control	Poly(I:C） 0.1μg/ml 6h	Poly(I:C） 0.5μg/ml 6h	Poly(I:C） 1μg/ml 6h
										1	0.75	2.39	1.15
										1	0.53	2.48	0.89
										1	1.56	2.42	2

## Sheet: Figure 2
								Fig 2A			Fig 2B
								IL6			IL8
								Control	Poly(I:C)	SPD+Poly(I:C)	Control	Poly(I:C)	SPD+Poly(I:C)
								1	27.27	5.64	1	64.29	24.07
								1	10.46	4.36	1	82.72	12.21
								1	16.71	7.01	1	111.17	19.24
								Fig 2C			Fig 2D
								IL1α			TNFα
								Control	Poly(I:C)	SPD+Poly(I:C)	Control	Poly(I:C)	SPD+Poly(I:C)
								1	1.89	1.42	1	14.2	2.91
								1	1.84	2.15	1	8.34	1.92
								1	1.96	1.77	1	7.07	2.01
								Fig 2E			Fig 2F			Fig 2G
								P65			REL			MAPK
								Control	Poly(I:C)	SPD+Poly(I:C)	Control	Poly(I:C)	SPD+Poly(I:C)	Control	Poly(I:C)	SPD+Poly(I:C)
								1	1.91	0.32	1	11.74	1.09	1	12.17	8.31
								1	2.44	0.47	1	11.23	1.09	1	12.58	9.02
								1	3.16	0.48	1	12.71	1.26	1	13.02	6.37
										Fig 2H
										P65
	Fig 2H									Control	Poly(I:C)	SPD+Poly(I:C)
										1	1.00101	0.881145
	P65									1	1.27608	0.893338
										1	1.11269	0.835743
										PP65
										Control	Poly(I:C)	SPD+Poly(I:C)
										1	1.72508	1.04144
										1	3.36323	1.32113
										1	2.04522	0.806768
											IL6
	PP65									Control	Poly(I:C)	SPD+Poly(I:C)
										1	2.05172	0.992338
										1	2.24931	0.817158
										1	1.83	0.507289
	IL6

## Sheet: Figure 3
												Fig 3A										Fig 3B	Control	Poly(I:C)	SPD+Poly(I:C)
												Poly(I:C)1μg/ml	Poly(I:C)0.5μg/ml+SPD5ng/ml	control	Poly(I:C)0.5μg/ml+SPD20ng/ml	Poly(I:C)0.5μg/ml	Poly(I:C)0.5μg/ml+SPD10ng/ml	Poly(I:C)0.5μg/ml+SPD40ng/ml	Poly(I:C)2μg/ml	Poly(I:C)1.5μg/ml			21.96	33.48	18.33
												1	2	3	4	5	6	7	8	9			22.25	36.7	19.57
												0.3919	0.4494	0.4167	0.4029	0.386	0.3713	0.3544	0.4903	0.379			23.34	26.89	17.14
												0.4399	0.444	0.4988	0.5539	0.4751	0.497	0.5492	0.382	0.4014
												0.5662	0.4018	0.4484	0.343	0.617	0.5516	0.5097	0.5268	0.4132
												0.466	0.431733	0.454633	0.433267	0.4927	0.4733	0.4711	0.466367	0.397867
												0.3402	0.5425	0.4829	0.4979	0.341	0.3799	0.4266	0.4201	0.3634
												0.3938	0.382	0.522	0.4405	0.3813	0.4931	0.415	0.386	0.4501
												0.3795	0.4365	0.3744	0.3212	0.226	0.3457	0.3989	0.378	0.3356
												0.371167	0.453667	0.459767	0.419867	0.3161	0.406233	0.4135	0.3947	0.383033
												0.4069	0.3894	0.3719	0.3583	0.3674	0.3664	0.3738	0.448	0.3259
												0.4029	0.3514	0.3683	0.3789	0.3749	0.3706	0.3492	0.3653	0.3522
												0.3571	0.3059	0.4113	0.344	0.3503	0.3465	0.4022	0.4046	0.3769
												0.388967	0.3489	0.383833	0.3604	0.3642	0.361167	0.375067	0.405967	0.351667
											Mean
											SD
												Fig 3D				Fig 3E
												Bax				BCL2
												1	3.37	0.67		1	1.3	2.62
												1	3.89	0.34		1	1.96	4.39
												1	3.58	0.52		1	2.07	6
												Fig 3F				Fig 3G
												cas6				cas3
												1	1.7	1.58		1	34.52	3.92
												1	2.11	1.77		1	23.98	2.19
												1	2.19	1.33		1	21.59	1.61
												Fig 3H
													Control	Poly(I:C)	SPD+Poly(I:C)
													1	2.32928	1.62312
													1	3.26924	0.438195
													1	4.18215	1.53871
												Fig 3I
												gene_id	Gene symbol	Spd3	Spd2	Spd1	Poly1	Poly2	Poly3
												102270523		45.3641	43.5876	41.5887	3133.99	2977.73	3454.43
												102274049		18.7373	15.567	18.9861	3549.54	3089.15	3571.55
												102271384		81.8525	80.9484	92.2184	498.283	399.688	559.556
												102272462		1573.94	940.247	892.349	256.837	236.133	139.138

## Sheet: Figure 4
	Fig 4A			Fig 4B
	Control	Poly(I:C)	SPD+Poly(I:C)	Control	Poly(I:C)	SPD+Poly(I:C)
	2.88681	5.6732	3.78662	50.31	11.78	25.27
	2.97367	6.24352	3.98439	48.87	12.03	23.83
	2.56577	5.09587	4.06273	48.38	11.41	27.66
	Fig 4C			Fig 4D
	Control	Poly(I:C)	SPD+Poly(I:C)	Control	Poly(I:C)	SPD+Poly(I:C)
	2.27	1.23	2.04	55.6421	24.2682	38.6046
	2.25	1.2	2.07	52.7396	23.4879	36.3939
	2.13	1.22	1.99	58.7904	25.3829	42.5625

## Sheet: Figure 5
	Fig 5A			Fig 5B
	CYP11A1			CYP17A1
	Control	Poly(I:C)	SPD+Poly(I:C)	Control	Poly(I:C)	SPD+Poly(I:C)
	1	2.62	2.95	1	0.5	1.46
	1	3.18	2.62	1	1.36	2.06
	1	2.2	3.73	1	1.28	2.13
	Fig 5C			Fig 5D
	STAR			Testosterone(pg/mL)
	Control	Poly(I:C)	SPD+Poly(I:C)	Control	Poly(I:C)	SPD+Poly(I:C)
	1	0.91	1.44	260.116	111.987	146.988
	1	0.63	1.52	256.654	114.25	157.103
	1	0.56	1.46	240.057	109.531	147.44

## Sheet: Figure 6
A: Expressive pattern
GeneID	Cluster	Membership	Control	Poly_IC	SPD
MX1	10	0.838519	-0.5769	1.1547	-0.577801
LOC102273042	10	0.782075	-0.572437	1.15469	-0.582249
LOC102272748	10	0.852231	-0.576666	1.1547	-0.578034
IFIT3	10	0.818078	-0.573203	1.15469	-0.581487
CMPK2	10	0.762708	-0.571966	1.15468	-0.582718
LOC102272413	10	0.731532	-0.579413	1.1547	-0.575285
IRF1	10	0.559484	-0.587577	1.15464	-0.567063
LOC102279357	9	0.312745	-0.627201	1.15322	-0.526021
IFIH1	10	0.956981	-0.575286	1.1547	-0.579412
LOC102283513	10	0.872172	-0.576356	1.1547	-0.578344
LOC102283231	10	0.869499	-0.576396	1.1547	-0.578304
IFI44	10	0.805804	-0.572957	1.15469	-0.581732
EPSTI1	10	0.627847	-0.583491	1.15468	-0.571188
DDX58	10	0.528752	-0.561155	1.15455	-0.593396
IFI44L	10	0.929987	-0.574844	1.1547	-0.579853
ZBP1	10	0.940899	-0.575509	1.1547	-0.579189
DHX58	10	0.794436	-0.577775	1.1547	-0.576925
LOC102276796	10	0.64766	-0.568085	1.15465	-0.586566
IRF7	10	0.396319	-0.547064	1.15418	-0.607116
GBP5	10	0.704987	-0.570277	1.15467	-0.584395
USP18	10	0.636992	-0.583042	1.15468	-0.57164
LOC102271913	9	0.400263	-0.642659	1.15214	-0.509478
IFI6	10	0.630868	-0.58334	1.15468	-0.57134
HERC6	5	0.336335	-0.526868	1.15327	-0.626401
UBA7	10	0.517705	-0.590875	1.15459	-0.563719
LOC102284049	10	0.819365	-0.577256	1.1547	-0.577445
LOC102277645	10	0.473166	-0.5563	1.15445	-0.598148
ZNFX1	10	0.459396	-0.596877	1.15448	-0.557601
LOC102275351	10	0.470003	-0.555983	1.15444	-0.598457
LOC102283262	10	0.622144	-0.566905	1.15464	-0.587733
PML	10	0.580357	-0.586177	1.15466	-0.568478
MARCKSL1	9	0.501692	-0.654789	1.15107	-0.49628
LOC102271748	10	0.784305	-0.578006	1.1547	-0.576694
LOC102277655	10	0.657787	-0.568516	1.15466	-0.58614
CCL5	10	0.829653	-0.57706	1.1547	-0.57764
LOC102269589	10	0.484662	-0.557413	1.15447	-0.59706
HERC5	10	0.391961	-0.546434	1.15416	-0.607724
LOC102288402	9	0.663964	-0.665912	1.14991	-0.484002
LOC102287098	10	0.453045	-0.554197	1.1544	-0.600198
ATF3	9	0.330981	-0.630859	1.15299	-0.522134
TAP1	10	0.4964	-0.558488	1.1545	-0.596009
DTX3L	10	0.46165	-0.555122	1.15442	-0.599297
LOC102265423	10	0.390756	-0.546258	1.15415	-0.607894
OLR1	9	0.671455	-0.681634	1.14799	-0.466358
RTP4	10	0.48303	-0.594218	1.15453	-0.560316
IFI16	5	0.409053	-0.515309	1.15255	-0.637244
WARS	10	0.380045	-0.544648	1.15409	-0.609446
RSAD2	10	0.814037	-0.577361	1.1547	-0.577339
BIRC3	10	0.366207	-0.542454	1.15401	-0.611557
XAF1	10	0.671917	-0.581504	1.15469	-0.573187
PARP10	10	0.335084	-0.617774	1.15373	-0.53596
LOC102285579	10	0.833821	-0.576984	1.1547	-0.577717
NFKBIA	10	0.521132	-0.560564	1.15454	-0.593976
PLEKHA4	10	0.580885	-0.586143	1.15466	-0.568512
CMTR2	10	0.342268	-0.616198	1.15381	-0.537611
BATF2	10	0.477431	-0.594818	1.15452	-0.559704
KLF4	9	0.261862	-0.811496	1.11716	-0.305663
CSF1	9	0.386704	-0.723267	1.14116	-0.417894
PARP12	5	0.445375	-0.510741	1.15223	-0.64149
ADAR	10	0.398883	-0.547429	1.15419	-0.606764
PNPT1	5	0.582536	-0.47605	1.14909	-0.673036
TNIP1	9	0.522324	-0.656669	1.15089	-0.494216
DAXX	10	0.346997	-0.53919	1.15388	-0.614687
LOC102279350	10	0.328878	-0.53588	1.15373	-0.617851
GLDC	10	0.33842	-0.537651	1.15381	-0.61616
SDC4	9	0.58619	-0.661533	1.15039	-0.488856
LOC102269246	10	0.512064	-0.559831	1.15453	-0.594694
LOC102269683	5	0.365977	-0.521748	1.15297	-0.631221
LOC102271935	9	0.455515	-0.649918	1.15152	-0.501603
CASP1	5	0.328031	-0.528403	1.15335	-0.624952
PARP9	10	0.389242	-0.546035	1.15414	-0.608109
ISG15	10	0.827592	-0.577099	1.1547	-0.577602
PLAC8	10	0.354607	-0.540514	1.15393	-0.613419
TRIM21	5	0.324444	-0.529079	1.15339	-0.624312
NLRC5	5	0.383798	-0.518942	1.15279	-0.633851
TRIM25	10	0.391461	-0.546361	1.15416	-0.607794
CDADC1	5	0.312143	-0.531454	1.15351	-0.622061
LOC102283005	10	0.552956	-0.588047	1.15463	-0.566588
IL4I1	10	0.664246	-0.58182	1.15469	-0.572869
IL15RA	10	0.50756	-0.591791	1.15458	-0.562789
SP110	10	0.311916	-0.532584	1.15357	-0.620988
GTF2B	10	0.3998	-0.547558	1.1542	-0.606639
STAT1	10	0.362096	-0.541777	1.15398	-0.612207
RNF114	9	0.544943	-0.691477	1.14661	-0.455132
IRF9	9	0.427591	-0.71114	1.14342	-0.432281
LOC102272326	10	0.399485	-0.60533	1.15424	-0.548911
SLC25A28	10	0.457678	-0.597084	1.15447	-0.557389
TMEM140	9	0.513595	-0.655894	1.15096	-0.495067
SLC15A3	9	0.322147	-0.629116	1.1531	-0.523988
RELB	9	0.291051	-0.778922	1.12768	-0.348754
TREX1	5	0.337759	-0.526609	1.15326	-0.626646
RBM43	10	0.373071	-0.543559	1.15405	-0.610495
LOC102274775	5	0.891693	-0.487068	1.15022	-0.663148
IFIT5	10	0.637118	-0.567614	1.15465	-0.587032
TMEM106A	9	0.461471	-0.650602	1.15146	-0.500857
CXCL8	9	0.354419	-0.635218	1.1527	-0.51748
CASP8	5	0.358516	-0.522983	1.15304	-0.630061
KIF5C	10	0.346662	-0.539131	1.15388	-0.614744
TNFAIP3	10	0.666618	-0.581721	1.15469	-0.572969
CD40	5	0.548222	-0.473408	1.1488	-0.675389
CDKN2AIP	10	0.392639	-0.606476	1.1542	-0.547727
STAT2	5	0.349258	-0.524567	1.15314	-0.628572
CXCL16	9	0.732509	-0.678821	1.14836	-0.46954
TRANK1	9	0.348078	-0.739556	1.13776	-0.398202
TNFSF13B	10	0.377497	-0.544254	1.15408	-0.609826
HES4	10	0.831474	-0.573455	1.15469	-0.581237
SP100	5	0.834904	-0.489662	1.15047	-0.660803
PSMB10	9	0.353405	-0.73694	1.13833	-0.401394
-	5	0.48281	-0.466762	1.14804	-0.681278
EIF2AK2	5	0.43421	-0.459937	1.14722	-0.68728
DRAM1	9	0.440174	-0.708151	1.14394	-0.435793
LOC102266620	10	0.457136	-0.59715	1.15447	-0.557322
LOC102277086	9	0.424035	-0.71204	1.14326	-0.431221
LOC102286818	10	0.342217	-0.538339	1.15384	-0.615502
LOC102279054	10	0.810012	-0.577443	1.1547	-0.577257
NAMPT	5	0.391171	-0.517841	1.15272	-0.634881
CD274	5	0.329325	-0.528161	1.15334	-0.62518
UBE2L6	9	0.288701	-0.781142	1.12702	-0.345882
LOC102287642	10	0.312287	-0.532658	1.15358	-0.620917
ATP8B4	10	0.566201	-0.563769	1.15459	-0.590826
CXCL10	10	0.487719	-0.557699	1.15448	-0.596781
IRF3	5	0.348467	-0.524704	1.15315	-0.628442
NFKBIZ	10	0.392151	-0.606559	1.1542	-0.547641
B2M	9	0.38308	-0.724561	1.14091	-0.416346
RNASEL	10	0.553584	-0.56294	1.15458	-0.591642
LOC102278425	10	0.654547	-0.56838	1.15465	-0.586274
CFLAR	5	0.320826	-0.529768	1.15343	-0.623659
PSMB9	5	0.374906	-0.520317	1.15288	-0.632564
LOC102281332	10	0.540273	-0.562009	1.15457	-0.592557
TDRD7	10	0.704715	-0.570268	1.15467	-0.584404
NUAK2	4	0.335448	-0.411961	1.14017	-0.728212
NFKBIE	10	0.314508	-0.622534	1.15349	-0.530956
PMAIP1	10	0.383726	-0.54521	1.15411	-0.608905
RNF19B	10	0.475177	-0.595065	1.15452	-0.559453
ARID5A	10	0.34571	-0.538962	1.15387	-0.614905
LOC102281619	10	0.651811	-0.568264	1.15465	-0.586389
RIPK2	10	0.344201	-0.538694	1.15386	-0.615162
NMI	9	0.792804	-0.670625	1.14937	-0.47875
LOC102281352	9	0.332579	-0.74801	1.13582	-0.387809
TAP2	10	0.453514	-0.554249	1.1544	-0.600148
TIPARP	9	0.732276	-0.67883	1.14836	-0.46953
RAB8B	5	0.502848	-0.504889	1.15179	-0.646897
LOC102273271	5	0.327452	-0.436056	1.14398	-0.707926
OPTN	9	0.365238	-0.637101	1.15256	-0.515462
F2RL2	10	0.625945	-0.583586	1.15468	-0.571092
LOC102286220	9	0.433298	-0.647204	1.15176	-0.504556
RND1	10	0.953968	-0.575123	1.1547	-0.579574
PTPRE	5	0.769334	-0.491164	1.15061	-0.659442
LOC106700607	5	0.320707	-0.529791	1.15343	-0.623637
MLNR	10	0.684779	-0.56957	1.15467	-0.585096
FOXS1	4	0.355411	-0.407248	1.13937	-0.732118
PPP1R13L	9	0.332693	-0.747943	1.13584	-0.387893
TMEM51	9	0.415234	-0.644798	1.15196	-0.507165
LOC102281867	10	0.327376	-0.535595	1.15372	-0.618122
LOC102267576	5	0.500692	-0.468828	1.14828	-0.679452
NFIL3	9	0.298072	-0.772638	1.12947	-0.356831
MOV10	5	0.323414	-0.43485	1.1438	-0.708954
MOCOS	10	0.38321	-0.608121	1.15414	-0.546023
JADE2	10	0.430496	-0.600621	1.15438	-0.553763
SLC25A19	5	0.400943	-0.454002	1.14646	-0.692462
LOC106700637	10	0.635303	-0.583123	1.15468	-0.571558
MYO10	10	0.470292	-0.59561	1.15451	-0.558896
NR4A3	10	0.545399	-0.58861	1.15463	-0.566017
MX2	10	0.812655	-0.577389	1.1547	-0.577311
ZSWIM4	9	0.538094	-0.657997	1.15075	-0.492755
MB21D1	5	0.307212	-0.429779	1.14304	-0.713263
CSRNP1	10	0.507601	-0.559459	1.15452	-0.595059
NFKB1	5	0.807758	-0.490229	1.15052	-0.660289
FBXO33	5	0.430626	-0.512506	1.15236	-0.639851
IFIT2	10	0.87535	-0.57631	1.1547	-0.57839
CXCL11	5	0.321893	-0.529564	1.15342	-0.623852
CTC1	4	0.389407	-0.400059	1.13809	-0.738035
LOC102286614	5	0.475707	-0.465881	1.14794	-0.682055
SYNM	9	0.289633	-0.780254	1.12729	-0.347031
NFKB2	10	0.419649	-0.550229	1.15428	-0.604053
C1S	7	0.342796	-0.921368	-0.142069	1.06344
OSBPL5	9	0.390101	-0.641129	1.15226	-0.51113
LOC102278151	9	0.268007	-0.803642	1.11989	-0.316246
STK17A	9	0.395713	-0.641982	1.15219	-0.51021
MAT2B	10	0.612226	-0.584305	1.15467	-0.570368
LOC102276167	9	0.301949	-0.76938	1.13037	-0.360991
LEKR1	10	0.7432	-0.571446	1.15468	-0.583235
RHBDF2	5	0.342675	-0.440389	1.14461	-0.704221
BHLHE41	5	0.422283	-0.457942	1.14697	-0.689025
STRADB	9	0.4688	-0.702326	1.14492	-0.442596
FGFR2	3	0.272152	1.02516	-0.972782	-0.0523778
LOC102281509	5	0.928473	-0.487867	1.15029	-0.662427
BPNT1	5	0.63239	-0.47913	1.14941	-0.670284
ATXN3	10	0.389072	-0.54601	1.15414	-0.608133
SLC25A36	10	0.567918	-0.563878	1.1546	-0.590719
GPRIN3	10	0.374214	-0.609764	1.15408	-0.544318
LOC106700642	10	0.309353	-0.62378	1.15342	-0.529641
SERPINB1	10	0.456636	-0.554588	1.15441	-0.599818
PRICKLE3	10	0.553111	-0.562907	1.15458	-0.591674
IFI35	5	0.632178	-0.479119	1.14941	-0.670294
IFNAR2	9	0.61191	-0.685405	1.14748	-0.462074
XRN2	4	0.415027	-0.395288	1.13722	-0.741936
CDC42EP2	9	0.291571	-0.778439	1.12782	-0.349377
NOSTRIN	5	0.318357	-0.433307	1.14358	-0.710268
LOC102276630	9	0.615028	-0.685175	1.14751	-0.462335
ANGPT2	4	0.560643	-0.376302	1.13356	-0.757258
VCPIP1	5	0.520461	-0.503384	1.15167	-0.648282
TNFAIP1	9	0.486551	-0.653298	1.15121	-0.497913
TRIM38	5	0.321479	-0.434264	1.14372	-0.709454
LOC106701047	10	0.474999	-0.556482	1.15445	-0.59797
CCDC187	10	0.495128	-0.558374	1.15449	-0.59612
SAMD11	8	0.324021	1.13338	-0.375407	-0.757972
RBBP6	5	0.290962	-0.424339	1.1422	-0.717859
ATAD1	5	0.702693	-0.49323	1.1508	-0.657566
C2	9	0.619255	-0.663573	1.15017	-0.486597
SLC25A30	10	0.832089	-0.577015	1.1547	-0.577685
CALCOCO2	10	0.323626	-0.534879	1.15368	-0.618804
LOC102280382	10	0.68115	-0.581139	1.15469	-0.573553
PSMB8	4	0.513997	-0.381131	1.13452	-0.753391
PARP14	10	0.614234	-0.56651	1.15463	-0.588123
LOC102271974	5	0.424074	-0.513329	1.15242	-0.639086
LOC102269530	4	0.850591	-0.356649	1.12943	-0.772781
LOC102269557	5	0.511922	-0.470022	1.14842	-0.678395
TSKU	9	0.316044	-0.62788	1.15318	-0.525301
LOC102284715	5	0.296397	-0.426195	1.14249	-0.716294
DENND3	10	0.615628	-0.584122	1.15467	-0.570552
ZFP36L2	9	0.825861	-0.671478	1.14927	-0.477796
CCDC120	9	0.368242	-0.730323	1.13974	-0.409416
LOC106701696	10	0.390247	-0.546183	1.15415	-0.607966
CXCL9	10	0.421709	-0.601878	1.15435	-0.55247
LOC106700651	9	0.562725	-0.659899	1.15056	-0.49066
LOC102273840	5	0.364466	-0.521995	1.15298	-0.630989
LOC102273079	10	0.371217	-0.543264	1.15404	-0.610779
IL18BP	10	0.419577	-0.602192	1.15434	-0.552147
MGP	7	0.560965	-0.773137	-0.356193	1.12933
RAI14	4	0.398768	-0.398255	1.13777	-0.739513
MST1R	9	0.231632	-0.860429	1.09711	-0.236679
GRAMD1C	4	0.34483	-0.409699	1.13979	-0.730089
MAFF	9	0.258986	-0.815384	1.11576	-0.300377
TOR3A	10	0.347946	-0.614986	1.15386	-0.538878
XDH	9	0.297931	-0.77276	1.12944	-0.356676
SLC8B1	5	0.603178	-0.477422	1.14923	-0.671811
UHRF2	4	0.301011	-0.420989	1.14166	-0.720674
LOC106700606	10	0.461914	-0.555149	1.15442	-0.59927
PARP3	10	0.430521	-0.55159	1.15432	-0.602733
ETS1	4	0.413946	-0.395479	1.13726	-0.741781
BST2	10	0.789901	-0.577877	1.1547	-0.576823
LRRFIP2	5	0.310689	-0.430898	1.14321	-0.712314
DDX24	10	0.369898	-0.543052	1.15403	-0.610982
GDAP2	4	0.52161	-0.380275	1.13435	-0.754078
BCAT2	9	0.352203	-0.737518	1.13821	-0.400689
STK38L	10	0.403184	-0.604727	1.15426	-0.549534
RICTOR	5	0.753285	-0.491606	1.15065	-0.659041
ELMO2	5	0.31324	-0.531239	1.1535	-0.622265
KITLG	6	0.436218	0.71386	-1.14293	0.429075
ISG20	10	0.667689	-0.568918	1.15466	-0.585742
OAS2	10	0.814594	-0.57735	1.1547	-0.57735
MOB3C	10	0.353986	-0.613729	1.15392	-0.540191
AGRN	9	0.354111	-0.736603	1.13841	-0.401804
SIDT2	9	0.416163	-0.644927	1.15195	-0.507026
BIN3	5	0.366342	-0.521689	1.15297	-0.631277
LOC106701686	10	0.607556	-0.566165	1.15463	-0.588464
PKP2	10	0.596086	-0.585215	1.15466	-0.569449
EHD4	4	0.481964	-0.325215	1.12213	-0.796911
WISP1	9	0.742113	-0.678452	1.14841	-0.469956
OGFR	9	0.370679	-0.638018	1.1525	-0.514478
LOC102278798	5	0.33873	-0.526434	1.15325	-0.626812
LOC102269540	5	0.556018	-0.500694	1.15145	-0.650752
IL15	5	0.920841	-0.488166	1.15032	-0.662157
IL16	10	0.77766	-0.572334	1.15469	-0.582352
RIPK1	10	0.389302	-0.607049	1.15418	-0.547133
SMURF2	5	0.35369	-0.443315	1.14502	-0.701708
ADM	5	0.91679	-0.488247	1.15033	-0.662084
MSC	9	0.332299	-0.748175	1.13578	-0.387604
MORC3	10	0.320064	-0.53419	1.15365	-0.619461
ETV1	5	0.291813	-0.424632	1.14224	-0.717612
TANC2	10	0.644144	-0.56793	1.15465	-0.586719
FNBP1	5	0.548984	-0.501192	1.15149	-0.650296
RIPK3	5	0.367635	-0.446775	1.1455	-0.698726
CBLN3	10	0.601989	-0.565869	1.15462	-0.588756
CYFIP2	9	0.312369	-0.627123	1.15323	-0.526104
RNF125	5	0.522069	-0.471038	1.14853	-0.677494
LOC102284528	5	0.758976	-0.491446	1.15063	-0.659186
LOC102275667	5	0.71198	-0.492903	1.15077	-0.657863
SCLY	9	0.478216	-0.652434	1.15129	-0.498857
BCAR1	9	0.519328	-0.656406	1.15091	-0.494505
PLEKHG1	9	0.479703	-0.652591	1.15128	-0.498686
PLCXD2	5	0.461783	-0.464045	1.14772	-0.683673
PSME2	5	0.834708	-0.486053	1.15012	-0.664064
GCA	5	0.500621	-0.46882	1.14828	-0.679459
LOC106701528	4	0.758913	-0.363813	1.13097	-0.767162
TLR6	5	0.460677	-0.509029	1.1521	-0.643075
ANKRD1	4	0.344827	-0.4097	1.13979	-0.730089
RAB23	10	0.352276	-0.540113	1.15392	-0.613804
LOC102265374	5	0.463224	-0.508756	1.15208	-0.643328
LOC102272722	10	0.586168	-0.585813	1.15466	-0.568846
PAPD4	5	0.417603	-0.45712	1.14686	-0.689743
DUSP10	10	0.428853	-0.600851	1.15438	-0.553526
KIAA1033	5	0.347307	-0.441641	1.14479	-0.703147
LOC102272294	5	0.798022	-0.490451	1.15054	-0.660088
ZC3H12C	10	0.848909	-0.573757	1.15469	-0.580936
LIPG	4	0.268873	-0.189266	1.08111	-0.891842
TRIM56	5	0.298761	-0.426992	1.14261	-0.715621
PCGF5	5	0.357425	-0.523167	1.15306	-0.629888
NUDT7	5	0.380974	-0.449838	1.14592	-0.696077
LOC102286507	10	0.401276	-0.547765	1.1542	-0.606438
MED13L	10	0.314594	-0.533117	1.1536	-0.620482
ZC3HAV1	5	0.325043	-0.528965	1.15338	-0.624419
RGS16	10	0.35436	-0.613652	1.15392	-0.540271
SLC5A8	10	0.574965	-0.564316	1.1546	-0.590287
SECTM1	10	0.545954	-0.588568	1.15463	-0.566059
NFKBIB	9	0.327634	-0.751002	1.1351	-0.384102
DNAJA1	4	0.313159	-0.246218	1.10011	-0.853893
N4BP1	9	0.553169	-0.659185	1.15063	-0.491447
PLEKHO1	4	0.483472	-0.325534	1.1222	-0.796671
HS3ST1	9	0.254225	-0.822139	1.11326	-0.291116
LOC102279546	5	0.309201	-0.532035	1.15354	-0.621509
VSTM4	9	0.474079	-0.651994	1.15133	-0.499338
ACSL5	4	0.392982	-0.298142	1.11516	-0.817021
ATAD2	8	0.634322	1.06288	-0.14065	-0.922229
ZNF324	9	0.383698	-0.64013	1.15234	-0.512206
KIFC3	10	0.566249	-0.587107	1.15465	-0.567538
MITD1	10	0.692142	-0.569835	1.15467	-0.584833
TNFAIP2	10	0.467099	-0.555687	1.15443	-0.598746
PAXBP1	4	0.405962	-0.303411	1.11657	-0.813156
USP25	10	0.594881	-0.565479	1.15462	-0.589141
TLR1	9	0.52464	-0.65687	1.15087	-0.493995
DRAM2	5	0.431362	-0.512415	1.15235	-0.639936
LOC102276071	5	0.804953	-0.485412	1.15005	-0.664643
CD3EAP	4	0.906568	-0.358434	1.12982	-0.771385
TNFSF15	10	0.406929	-0.604128	1.15428	-0.550151
GMCL1	4	0.859136	-0.356895	1.12948	-0.772588
LOC102279872	9	0.364273	-0.732003	1.13939	-0.407386
TCAF2	4	0.302465	-0.420585	1.1416	-0.721014
LOC102280288	7	0.254246	-1.00495	0.00997574	0.994975
ALDH1A3	4	0.507987	-0.381828	1.13466	-0.752832
TRIM47	4	0.468997	-0.386817	1.13563	-0.748812
RASD2	10	0.493572	-0.593136	1.15456	-0.561419
LOC102265755	4	0.227951	-0.0949377	1.04408	-0.949146
CD9	10	0.62161	-0.583808	1.15468	-0.570868
ERAP2	4	0.692934	-0.366867	1.13162	-0.764753
IDO1	10	0.814594	-0.57735	1.1547	-0.57735
RNF41	10	0.41255	-0.549302	1.15425	-0.604952
STXBP3	10	0.458844	-0.554824	1.15441	-0.599587
ABHD16A	5	0.323402	-0.529277	1.1534	-0.624125
LOC102286765	5	0.586764	-0.498695	1.15128	-0.652583
TIFA	10	0.601763	-0.584887	1.15467	-0.569781
EPHX2	9	0.209472	-0.910311	1.07038	-0.160069
OTUD4	4	0.388709	-0.296271	1.11466	-0.818388
B3GALT2	9	0.445788	-0.648762	1.15162	-0.502862
IL18R1	4	0.391787	-0.297626	1.11502	-0.817398
LOC102282043	9	0.264744	-0.807738	1.11848	-0.310742
EFHD2	4	0.669271	-0.348452	1.12761	-0.779155
S100A14	5	0.745767	-0.491825	1.15067	-0.658843
LOC102286791	9	0.335938	-0.746063	1.13628	-0.390213
RASL12	5	0.800852	-0.490386	1.15053	-0.660148
UST	5	0.392921	-0.517584	1.1527	-0.635121
UBE2QL1	2	0.386853	-0.122544	-0.933081	1.05562
CASP7	4	0.56244	-0.33843	1.1253	-0.78687
EDNRA	1	0.259089	0.0291766	-1.01427	0.985092
ZMYM5	10	0.642414	-0.567853	1.15465	-0.586795
CTSS	4	0.391657	-0.297569	1.11501	-0.81744
CPAMD8	9	0.727971	-0.668574	1.14961	-0.481039
CCNL1	4	0.825731	-0.361474	1.13048	-0.769001
LOC102276251	5	0.532112	-0.502454	1.15159	-0.649137
ARF3	5	0.53266	-0.472039	1.14864	-0.676605
FAM13A	4	0.334433	-0.412211	1.14022	-0.728005
OCIAD2	4	0.400261	-0.397973	1.13772	-0.739743
SOCS2	5	0.313605	-0.531168	1.1535	-0.622333
C3	7	0.330933	-0.929847	-0.127983	1.05783
AMPD2	10	0.651944	-0.582351	1.15469	-0.572335
PLA2G4A	4	0.341504	-0.269682	1.10719	-0.837504
CCDC82	4	0.599525	-0.342613	1.12627	-0.783661
LOC102275979	10	0.756433	-0.571804	1.15468	-0.582879
TACSTD2	10	0.674387	-0.581405	1.15469	-0.573286
B3GNT8	5	0.853235	-0.48641	1.15015	-0.663743
UPF3B	4	0.348405	-0.408859	1.13964	-0.730785
LOC102281437	10	0.438072	-0.552496	1.15435	-0.601853
RBMS1	5	0.333012	-0.437678	1.14422	-0.706542
MAFB	7	0.26441	-0.992617	-0.0146051	1.00722
LOC102284826	4	0.512014	-0.381359	1.13457	-0.753208
TLR5	10	0.711861	-0.570503	1.15467	-0.584171
GANC	9	0.268064	-0.803571	1.11991	-0.316341
LOC102274903	10	0.566538	-0.587087	1.15465	-0.567558
HSD17B14	10	0.71239	-0.58002	1.1547	-0.574677
CGN	2	0.697866	-0.20168	-0.883789	1.08547
NAPB	5	0.375909	-0.448702	1.14576	-0.697061
SULT1C4	9	0.785921	-0.676976	1.1486	-0.471622
SLC25A10	6	0.276471	0.512075	-1.15233	0.640251
DENND6A	10	0.330937	-0.618704	1.15369	-0.534984
SH2B3	5	0.400094	-0.453834	1.14644	-0.692607
DMXL2	5	0.322767	-0.434655	1.14378	-0.709121
TAF3	4	0.350425	-0.40839	1.13956	-0.731173
DUSP11	4	0.427292	-0.393184	1.13683	-0.74365
MCHR1	9	0.368155	-0.637595	1.15253	-0.514932
MED17	4	0.791567	-0.354713	1.129	-0.774292
PIM1	5	0.41105	-0.515038	1.15253	-0.637496
BAG4	5	0.317508	-0.530408	1.15346	-0.623053
LOC102272258	3	0.323155	0.987315	-1.01222	0.0249043
CX3CL1	10	0.428684	-0.551365	1.15432	-0.602951
S1PR3	7	0.788684	-0.79957	-0.321683	1.12125
RMDN3	4	0.871851	-0.360156	1.13019	-0.770036
LOC102276577	10	0.452458	-0.597724	1.15446	-0.556734
TLR4	5	0.568146	-0.499871	1.15138	-0.651506
SAMD1	6	0.691915	0.65053	-1.15147	0.500936
ADCY4	5	0.498229	-0.505305	1.15182	-0.646514
E2F8	8	0.921556	1.07522	-0.173024	-0.902198
PCDH18	6	0.600095	0.683123	-1.14779	0.464669
IKBKE	4	0.4652	-0.38735	1.13573	-0.748381
ELF3	10	0.410344	-0.549007	1.15424	-0.605237
PTPN13	4	0.583548	-0.340922	1.12588	-0.78496
KCNE4	2	0.395665	-0.12709	-0.930379	1.05747
CUL4B	4	0.430164	-0.392708	1.13674	-0.744037
PDE12	4	0.442019	-0.390802	1.13639	-0.745585
MERTK	9	0.263019	-0.809971	1.1177	-0.307728
TMEM100	5	0.917966	-0.487512	1.15026	-0.662748
IL6	5	0.368475	-0.521343	1.15294	-0.631602
RASSF4	9	0.438953	-0.708428	1.1439	-0.435468
NPY1R	3	0.349868	0.972467	-1.02543	0.0529615
SCIN	5	0.61208	-0.497246	1.15115	-0.653906
HMGA1	9	0.295047	-0.775283	1.12872	-0.35344
LOC102277959	5	0.459961	-0.463793	1.14769	-0.683894
VEGFC	4	0.411717	-0.395875	1.13733	-0.741457
PPP2R3C	4	0.398119	-0.398377	1.13779	-0.739412
MAMDC2	5	0.522831	-0.471112	1.14854	-0.677428
LOC102273728	10	0.681838	-0.569461	1.15466	-0.585203
TMPRSS2	10	0.814594	-0.57735	1.1547	-0.57735
FAM3B	10	0.814594	-0.57735	1.1547	-0.57735
CHAF1A	8	0.615873	1.06128	-0.136603	-0.924676
ASF1B	8	0.469048	1.04005	-0.0855983	-0.954449
STARD8	5	0.579317	-0.475822	1.14906	-0.673239
F2RL1	5	0.652441	-0.480164	1.14952	-0.669359
ABHD1	10	0.389716	-0.606977	1.15418	-0.547208
FLRT3	1	0.459082	0.165378	-1.07238	0.907001
GUCY1A3	5	0.356112	-0.443936	1.14511	-0.701174
MAD2L2	10	0.337974	-0.617134	1.15376	-0.53663
FUT4	5	0.578324	-0.475751	1.14905	-0.673303
RFFL	5	0.55333	-0.500882	1.15146	-0.65058
RBM47	3	0.225588	1.07343	-0.905232	-0.168203
TWISTNB	4	0.402956	-0.39747	1.13762	-0.740154
B3GNT2	10	0.548865	-0.562616	1.15458	-0.59196
RFX5	4	0.271791	-0.194107	1.08282	-0.888716
LOC102279077	4	0.246921	-0.145745	1.06487	-0.91913
HELLS	8	0.440174	1.10935	-0.277173	-0.832177
KCNE5	5	0.914063	-0.487439	1.15025	-0.662813
MMP19	5	0.327835	-0.52844	1.15336	-0.624917
FCHSD2	4	0.767118	-0.36349	1.13091	-0.767416
IPMK	4	0.305852	-0.419651	1.14145	-0.721796
TAF4B	9	0.57754	-0.688223	1.14708	-0.458859
LGALS8	4	0.35458	-0.278324	1.10968	-0.831355
FAM111B	4	0.320065	-0.252635	1.10209	-0.849455
TRPA1	9	0.462278	-0.703547	1.14472	-0.441174
RRAD	9	0.38383	-0.72429	1.14096	-0.41667
CDC6	8	0.371568	1.12234	-0.326096	-0.796246
CCDC136	4	0.428436	-0.311264	1.11861	-0.807351
LOC102271416	9	0.478014	-0.700696	1.14519	-0.444491
LOC102267673	4	0.269649	-0.190572	1.08157	-0.891001
TNFSF10	10	0.816741	-0.573177	1.15469	-0.581513
C3AR1	10	0.358639	-0.541199	1.15396	-0.612762
FAM46B	1	0.447577	0.288246	-1.11246	0.824219
MLKL	4	0.318845	-0.251538	1.10175	-0.850216
ACSS1	9	0.605754	-0.662775	1.15026	-0.487482
CUBN	5	0.6071	-0.477667	1.14926	-0.671593
LOC102275935	9	0.288886	-0.780965	1.12708	-0.346111
IL23A	9	0.328621	-0.750392	1.13525	-0.384859
HSPB7	8	0.525411	1.09767	-0.238449	-0.859222
SLC2A6	5	0.402085	-0.516272	1.15262	-0.636346
ACAP1	10	0.316056	-0.622163	1.15351	-0.531346
ACSL4	4	0.249391	-0.151357	1.06705	-0.915694
SYNGR2	7	0.423324	-0.878411	-0.209868	1.08828
KIT	3	0.258539	1.03784	-0.957289	-0.0805497
LRCH1	5	0.544724	-0.501501	1.15151	-0.650012
SLCO2B1	9	0.890846	-0.672956	1.1491	-0.47614
FGD6	6	0.615214	0.64278	-1.15213	0.509348
MYOCD	10	0.729562	-0.571052	1.15468	-0.583625
BCL2L14	4	0.319281	-0.416057	1.14086	-0.724802
LOC102282743	10	0.523665	-0.59036	1.1546	-0.564242
KLHL15	3	0.416369	0.842141	-1.10525	0.263107
SYNJ2	4	0.303439	-0.23626	1.09697	-0.860714
SELE	4	0.248363	-0.149045	1.06616	-0.917112
E2F1	8	0.516473	1.0987	-0.241709	-0.856991
LOC102288250	10	0.426824	-0.601139	1.15437	-0.55323
CFB	9	0.259161	-0.815145	1.11585	-0.300703
GPR176	3	0.305397	0.998918	-1.00108	0.00216005
BRCA2	8	0.432167	1.0307	-0.0645188	-0.966178
DCP2	4	0.401302	-0.301587	1.11608	-0.814496
MDM4	4	0.24268	-0.135618	1.06089	-0.92527
DIP2A	6	0.294641	0.528972	-1.15339	0.624413
CPM	4	0.493363	-0.3836	1.13501	-0.751406
EPHA7	3	0.39957	0.837428	-1.10722	0.269788
ATP8B1	9	0.299283	-0.771605	1.12976	-0.358153
LOC102278041	10	0.702421	-0.570191	1.15467	-0.58448
ADAMTS9	2	0.830904	-0.212298	-0.876804	1.0891
FBXO30	10	0.359956	-0.54142	1.15397	-0.61255
TBC1D1	4	0.250965	-0.154827	1.06838	-0.913556
PPP1R14A	5	0.31745	-0.530419	1.15346	-0.623043
DKK1	8	0.423823	1.11213	-0.287025	-0.825101
KDM7A	9	0.685721	-0.680896	1.14809	-0.467194
RARB	4	0.271607	-0.193806	1.08272	-0.888911
EFHD1	7	0.417813	-0.880704	-0.206386	1.08709
LOC102280247	4	0.504033	-0.382296	1.13475	-0.752455
LOC102273674	10	0.503055	-0.559071	1.15451	-0.595439
NT5C1A	5	0.526203	-0.471436	1.14858	-0.677141
ACER2	9	0.689358	-0.667056	1.14979	-0.48273
FZD4	2	0.374372	-0.327433	-0.795236	1.12267
NOVA1	3	0.337292	0.815559	-1.1157	0.300138
LOC102283864	4	0.410462	-0.305104	1.11701	-0.811908
TCAP	9	0.257263	-0.817782	1.11488	-0.2971
LTBP4	7	0.518669	-0.764056	-0.367747	1.1318
KCNJ2	6	0.249989	0.483103	-1.14982	0.666721
LOC102280847	9	0.418982	-0.713364	1.14302	-0.42966
FOSL1	4	0.250455	-0.153711	1.06796	-0.914244
MCM10	8	0.386591	1.01494	-0.0305852	-0.984357
BARD1	8	0.409276	1.11476	-0.296649	-0.818112
FAM132B	4	0.345329	-0.409581	1.13977	-0.730187
LOC102268711	4	0.31927	-0.251922	1.10187	-0.849949
LOC102270806	4	0.310401	-0.243508	1.09926	-0.855757
DENND2D	10	0.349627	-0.539652	1.1539	-0.614245
TRIM14	10	0.627368	-0.567158	1.15464	-0.587483
LOC102287274	10	0.534968	-0.561622	1.15456	-0.592937
GHSR	10	0.814594	-0.57735	1.1547	-0.57735
FRMD3	3	0.307727	0.997308	-1.00267	0.00536226
AK4	1	0.270836	0.0429629	-1.02079	0.977826
CD83	5	0.797678	-0.48524	1.15004	-0.664797
LMO2	4	0.228596	-0.096917	1.04493	-0.948013
RASSF5	9	0.354342	-0.736494	1.13843	-0.401937
PTGFR	2	0.426352	-0.298188	-0.816988	1.11518
LAYN	4	0.26706	-0.18616	1.08	-0.893839
LPL	10	0.503475	-0.559107	1.15451	-0.595403
RELT	8	0.559669	1.09408	-0.227281	-0.866797
STEFIN-C	4	0.270247	-0.191569	1.08193	-0.890357
CDT1	8	0.68643	1.06663	-0.150279	-0.916355
COL2A1	9	0.303455	-0.625249	1.15334	-0.528089
SRL	3	0.801794	0.895545	-1.07904	0.183496
LOC106701735	7	0.302371	-0.953327	-0.0875842	1.04091
TSSK3	9	0.788853	-0.676888	1.14861	-0.471721
MYLK3	9	0.325398	-0.752407	1.13476	-0.382356
TRIL	3	0.321444	0.988368	-1.01124	0.0228719
LOC102265841	1	0.748151	0.215471	-1.09017	0.8747
AGTR1	1	0.604953	0.251079	-1.10161	0.850534
LOC102277070	10	0.814594	-0.57735	1.1547	-0.57735
HRH1	9	0.445976	-0.706868	1.14416	-0.437296
ZCCHC2	4	0.437255	-0.391556	1.13653	-0.744973
LOC102280143	10	0.827514	-0.573382	1.15469	-0.581309
LOC102272615	9	0.713433	-0.668031	1.14968	-0.481644
GLI1	8	0.822594	1.07895	-0.183232	-0.895714
LOC102278572	9	0.654813	-0.665469	1.14996	-0.484494
ADAMTSL1	8	0.674432	1.08532	-0.201239	-0.884077
RNF183	10	0.685737	-0.569605	1.15467	-0.585061
LOC102270346	8	0.497288	1.10105	-0.249259	-0.851793
SLC43A2	2	0.333256	-0.359302	-0.770705	1.13001
ADGRG1	7	0.270079	-0.986088	-0.0272667	1.01335
HEY1	4	0.29162	-0.222466	1.0925	-0.870032
CLDN1	7	0.616818	-0.830226	-0.279901	1.11013
SLC22A23	2	0.901982	-0.216295	-0.874152	1.09045
SLC1A1	1	0.760641	0.216444	-1.0905	0.874053
RNASE13	9	0.323509	-0.753621	1.13447	-0.380845
HIPK2	5	0.388504	-0.451465	1.14613	-0.694666
LOC102273962	5	0.720368	-0.482987	1.14981	-0.666825
RINL	10	0.303908	-0.625118	1.15334	-0.528227
PI15	4	0.328738	-0.260017	1.10433	-0.844309
PDXP	6	0.277341	0.782024	-1.12676	0.344739
LOC102272527	10	0.498564	-0.592644	1.15456	-0.56192
GPRIN2	10	0.478259	-0.594728	1.15452	-0.559796
MEGF9	6	0.466109	0.706204	-1.14428	0.438072
SEMA3D	1	0.821531	0.229999	-1.09496	0.864962
HAP1	9	0.358165	-0.734714	1.13881	-0.4041
SRXN1	2	0.313301	-0.378589	-0.755429	1.13402
UHRF1	8	0.415577	1.1136	-0.292375	-0.821226
FBXO16	4	0.309599	-0.242702	1.09901	-0.85631
ZRSR2	5	0.326967	-0.435913	1.14396	-0.708049
RHEBL1	5	0.660366	-0.494904	1.15095	-0.656043
LOC102274871	5	0.393225	-0.45245	1.14626	-0.693811
LYSMD2	9	0.462941	-0.70342	1.14474	-0.441322
SLITRK2	3	0.438508	0.847724	-1.10285	0.255125
REC8	5	0.467293	-0.508326	1.15205	-0.643726
KLHL25	6	0.25923	0.493838	-1.15085	0.657013
MS4A8	4	0.457792	-0.319604	1.12073	-0.80113
WDHD1	8	0.499875	1.04623	-0.0999746	-0.946258
NFE2L3	5	0.308592	-0.430225	1.14311	-0.712885
LOC102266776	10	0.816343	-0.577315	1.1547	-0.577385
SST	7	0.290511	-0.644543	-0.507441	1.15198
HS3ST2	1	0.289709	0.381778	-1.13465	0.752872
LOC102288021	10	0.470865	-0.595545	1.15451	-0.558962
PTGDR	10	0.434701	-0.552096	1.15434	-0.602242
LOC102278647	9	0.559983	-0.659697	1.15058	-0.490883
BEND3	3	0.517879	0.921558	-1.06331	0.141756
CDHR5	5	0.520779	-0.470912	1.14852	-0.677606
EMP1	4	0.416675	-0.307338	1.1176	-0.810259
PDCD1LG2	5	0.320401	-0.433935	1.14367	-0.709734
PHACTR1	4	0.294584	-0.226117	1.0937	-0.867581
LOC102278037	10	0.814594	-0.57735	1.1547	-0.57735
LOC102284748	7	0.597628	-0.833123	-0.275847	1.10897
NOG	1	0.252592	0.421097	-1.14168	0.720584
LOC102276713	10	0.309724	-0.62369	1.15343	-0.529736
LOC102277577	2	0.387036	-0.31934	-0.801327	1.12067
FAM101B	8	0.481138	1.04263	-0.0915465	-0.951079
LOC102287886	9	0.327136	-0.630107	1.15304	-0.522934
BAMBI	2	0.243239	-0.000770558	-0.999614	1.00039
FUT1	4	0.28371	-0.212024	1.08901	-0.876986
SV2B	10	0.427408	-0.601056	1.15437	-0.553316
LOC102276135	10	0.814594	-0.57735	1.1547	-0.57735
KIAA1211	2	0.771992	-0.208362	-0.879403	1.08777
ORC1	8	0.531868	1.05147	-0.112448	-0.939023
WNK2	2	0.248763	-0.00761964	-0.996168	1.00379
S100A13	7	0.417491	-0.731245	-0.408303	1.13955
IL1A	10	0.581785	-0.564727	1.15461	-0.589883
FAM180A	7	0.34968	-0.694431	-0.451736	1.14617
LOC102273806	9	0.354205	-0.63518	1.1527	-0.517521
SLC39A8	4	0.228817	-0.0975934	1.04522	-0.947625
P2RY6	4	0.263427	-0.179696	1.07766	-0.897969
LOC102287304	10	0.814594	-0.57735	1.1547	-0.57735
GPR63	5	0.718283	-0.482914	1.1498	-0.666891
SLC6A2	7	0.666094	-0.78881	-0.335893	1.1247
AQP9	5	0.579922	-0.475865	1.14907	-0.673201
ZCCHC18	4	0.310707	-0.243813	1.09936	-0.855548
RRM2	8	0.325837	1.13293	-0.37321	-0.759722
CLCN3	6	0.725142	0.671423	-1.14928	0.477857
LOC106701542	10	0.447888	-0.598299	1.15444	-0.556145
CAP2	1	0.269035	0.0409137	-1.01983	0.978915
ABTB2	4	0.498264	-0.328489	1.12293	-0.794437
LOC102277861	10	0.643271	-0.582746	1.15468	-0.571938
IFITM5	4	0.423201	-0.393873	1.13696	-0.743089
SGSM1	4	0.413993	-0.39547	1.13726	-0.741787
GPR68	1	0.464993	0.282418	-1.11084	0.82842
CHST1	5	0.449436	-0.510275	1.1522	-0.641922
LOC102271929	10	0.437256	-0.552399	1.15435	-0.601947
TPPP	1	0.367622	0.324227	-1.12188	0.797656
SLC9A9	7	0.506442	-0.761024	-0.371573	1.1326
LOC102269342	4	0.298204	-0.230398	1.09509	-0.864693
NUPR1	7	0.549044	-0.770779	-0.359207	1.12999
SLC1A3	6	0.263952	0.499059	-1.15131	0.652249
GPD1L	1	0.24431	0.43114	-1.14325	0.712109
LOC102275040	1	0.777942	0.217712	-1.09092	0.873209
ADAMTS3	10	0.552603	-0.562873	1.15458	-0.591708
LOC102283992	10	0.371433	-0.610287	1.15406	-0.543775
FAM71A	10	0.816913	-0.577304	1.1547	-0.577396
OCLN	5	0.61989	-0.478431	1.14934	-0.67091
PLA2G7	4	0.481549	-0.325127	1.1221	-0.796978
LOC102270440	8	0.636322	1.08775	-0.208326	-0.879428
DNMT3B	8	0.54606	1.09544	-0.23148	-0.86396
HSH2D	10	0.469033	-0.555885	1.15444	-0.598553
ANGPT1	4	0.334705	-0.264699	1.10572	-0.841021
PTGIR	5	0.571481	-0.475251	1.149	-0.673748
LOC102283676	4	0.523202	-0.380099	1.13432	-0.754219
CDHR4	10	0.439327	-0.552643	1.15435	-0.60171
RNF39	7	0.586806	-0.834882	-0.273377	1.10826
GGT6	9	0.381972	-0.724965	1.14083	-0.415861
LOC102286351	10	0.814594	-0.57735	1.1547	-0.57735
PKIA	6	0.413375	0.720578	-1.14168	0.421104
LOC102286372	3	0.860511	0.890522	-1.08184	0.191314
TRIM6	5	0.309608	-0.430552	1.14316	-0.712608
LOC102265711	4	0.466598	-0.321764	1.12127	-0.799509
LOC102272310	8	0.889007	1.07724	-0.178533	-0.898708
IL18	4	0.26668	-0.185498	1.07976	-0.894263
SLC39A5	4	0.604834	-0.372542	1.1328	-0.760254
CDCA7	8	0.475239	1.04139	-0.0886973	-0.952697
CPN2	4	0.760811	-0.363737	1.13096	-0.767221
LOC102275048	4	0.552184	-0.337099	1.12499	-0.787888
CNDP1	10	0.814594	-0.57735	1.1547	-0.57735
TMEM61	9	0.431921	-0.710078	1.14361	-0.43353
SLC32A1	8	0.400978	1.11634	-0.302538	-0.813797
LOC102267504	10	0.578074	-0.564505	1.15461	-0.590101
LOC102268235	3	0.518716	0.863239	-1.09578	0.232544
TMEM132D	8	0.430998	1.11088	-0.282583	-0.828301
LOC102280238	9	0.370977	-0.729201	1.13997	-0.41077
NCF2	10	0.5553	-0.563055	1.15458	-0.591528
MYB	8	0.517075	1.04918	-0.106956	-0.942223
ARNTL2	4	0.508128	-0.381811	1.13466	-0.752845
KIAA1522	2	0.597168	-0.18799	-0.892664	1.08065
IQCG	10	0.371703	-0.610236	1.15406	-0.543828
BCL7A	3	0.826516	0.888812	-1.08277	0.19396
ANKRD33B	5	0.341332	-0.44002	1.14456	-0.704537
CEBPA	2	0.869026	-0.214412	-0.875403	1.08982
TNFRSF9	10	0.388112	-0.607256	1.15417	-0.546919
TM7SF2	7	0.28653	-0.640336	-0.511984	1.15232
ASB15	9	0.415794	-0.644876	1.15196	-0.507081
LOC102282466	10	0.494691	-0.558335	1.15449	-0.596159
LOC102285929	10	0.814594	-0.57735	1.1547	-0.57735
RAB19	4	0.671843	-0.348628	1.12765	-0.779019
MCM4	8	0.94408	1.07587	-0.174788	-0.901083
LOC102280497	10	0.814594	-0.57735	1.1547	-0.57735
TLR2	4	0.34815	-0.408918	1.13965	-0.730736
LOC102277360	5	0.495572	-0.505548	1.15184	-0.64629
TCF19	8	0.61447	1.08935	-0.213018	-0.876327
CCL20	10	0.814594	-0.57735	1.1547	-0.57735
ADGRG2	5	0.561976	-0.500284	1.15141	-0.651128
ADAMDEC1	7	0.334581	-0.683656	-0.464063	1.14772
GARNL3	7	0.285729	-0.969304	-0.0587973	1.0281
MUC1	9	0.444933	-0.707094	1.14412	-0.437031
NOL4L	1	0.781732	0.217979	-1.09101	0.873031
ARVCF	1	0.230613	0.44879	-1.14577	0.696985
CCDC170	2	0.274934	-0.424982	-0.717317	1.1423
LOC106700939	7	0.490298	-0.756693	-0.377009	1.1337
MYO5C	7	0.32145	-0.937137	-0.115666	1.0528
LOC102285168	9	0.393329	-0.641622	1.15222	-0.510598
LOC102283536	1	0.254945	0.0240763	-1.01182	0.987744
IL7	4	0.31053	-0.243636	1.09931	-0.855669
FAM183A	10	0.814594	-0.57735	1.1547	-0.57735
LOC102286483	4	0.379826	-0.401982	1.13844	-0.736456
MEX3B	6	0.330761	0.752928	-1.13464	0.381708
TMEM134	7	0.479339	-0.858909	-0.238907	1.09782
ART4	9	0.459242	-0.650348	1.15148	-0.501134
NDUFAF2	4	0.328972	-0.260206	1.10438	-0.844176
HOXB3	4	0.448365	-0.389822	1.1362	-0.74638
TAGAP	9	0.57092	-0.688833	1.14699	-0.458161
LOC102277564	10	0.814594	-0.57735	1.1547	-0.57735
E2F7	8	0.593926	1.05915	-0.131271	-0.927882
LOC102266043	5	0.537352	-0.502051	1.15156	-0.649507
LOC102284686	7	0.408298	-0.727157	-0.413231	1.14039
LOC102286267	10	0.814594	-0.57735	1.1547	-0.57735
BMF	2	0.339117	-0.093227	-0.950122	1.04335
ZNRF3	6	0.857531	0.6624	-1.1503	0.487897
WDR86	7	0.287886	-0.641783	-0.510424	1.15221
EDNRB	4	0.241838	-0.133531	1.06006	-0.926526
GATA2	8	0.556552	1.09438	-0.228217	-0.866166
DLX3	6	0.23638	0.466011	-1.14795	0.68194
LOC102282998	5	0.345914	-0.441268	1.14473	-0.703467
CECR2	2	0.902044	-0.2163	-0.874149	1.09045
LOC102284880	10	0.814594	-0.57735	1.1547	-0.57735
ARL4D	1	0.295705	0.0689651	-1.0327	0.963732
GPM6A	7	0.346923	-0.692548	-0.453903	1.14645
ARHGEF16	10	0.308443	-0.624002	1.15341	-0.529406
LOC102287718	4	0.359663	-0.406292	1.1392	-0.732907
FGF10	6	0.437729	0.606914	-1.15419	0.547273
ANKH	2	0.259741	-0.0206388	-0.989521	1.01016
LOC102268107	5	0.595451	-0.476926	1.14918	-0.672254
KCNC4	2	0.544142	-0.258429	-0.845419	1.10385
ADAMTS14	8	0.668373	1.06545	-0.147217	-0.918231
RAB37	9	0.433661	-0.647251	1.15176	-0.504505
FCER2	5	0.687926	-0.493778	1.15085	-0.657068
PIRT	10	0.814594	-0.57735	1.1547	-0.57735
DEF6	1	0.40347	0.305936	-1.11723	0.811294
LOC106700579	4	0.619424	-0.344514	1.12671	-0.782197
PRDM6	1	0.355119	0.331633	-1.12369	0.792054
LOC102268333	8	0.606089	1.09	-0.214955	-0.875043
B3GNT3	4	0.414447	-0.30655	1.11739	-0.810842
LOC102281672	4	0.564907	-0.375907	1.13348	-0.757573
GDNF	6	0.309565	0.541258	-1.15396	0.612705
ZFAND4	6	0.591535	0.684191	-1.14765	0.463455
TGM3	10	0.708522	-0.580149	1.1547	-0.574547
LOC102269285	5	0.428618	-0.459019	1.1471	-0.688083
LOC102271323	10	0.609727	-0.584441	1.15467	-0.57023
HGF	8	0.61524	1.06122	-0.136457	-0.924764
NAPRT	7	0.40972	-0.884215	-0.201027	1.08524
CXCL12	8	0.560177	1.05532	-0.121802	-0.93352
LINGO1	2	0.602266	-0.188852	-0.892109	1.08096
LOC106701474	2	0.430622	-0.2962	-0.81844	1.11464
AKAP7	5	0.627167	-0.496459	1.15108	-0.654625
DCLK3	2	0.365382	-0.333624	-0.790539	1.12416
SELL	10	0.391258	-0.606712	1.15419	-0.547482
MCM3	8	0.640031	1.06334	-0.14183	-0.921513
STS	2	0.327452	-0.364618	-0.766527	1.13115
LOC102283392	10	0.466616	-0.555638	1.15443	-0.598794
RGS4	6	0.378381	0.583505	-1.15468	0.571174
MEOX2	8	0.844749	1.07344	-0.16821	-0.905228
ADAP2	5	0.606426	-0.477625	1.14926	-0.67163
KLHL38	10	0.461645	-0.555121	1.15442	-0.599298
KRT80	2	0.442044	-0.291139	-0.822123	1.11326
LHX1	5	0.641453	-0.47961	1.14946	-0.669854
POMC	7	0.42451	-0.877927	-0.2106	1.08853
LPIN1	9	0.671585	-0.666269	1.14987	-0.483606
DUSP27	10	0.588684	-0.585658	1.15466	-0.569002
SBSPON	7	0.334156	-0.927475	-0.131948	1.05942
BICD1	8	0.670058	1.06556	-0.147514	-0.918049
LOC102271036	10	0.323636	-0.620378	1.1536	-0.533225
LOC102282116	7	0.299445	-0.653537	-0.497651	1.15119
LOC102264328	7	0.281988	-0.635378	-0.517309	1.15269
SATB1	2	0.316825	-0.37497	-0.758321	1.13329
CES2	7	0.817322	-0.811347	-0.305865	1.11721
HTR2B	4	0.729992	-0.365047	1.13124	-0.766189
LOC102284832	4	0.23001	-0.101192	1.04675	-0.945556
B and C: KEGG
#term ID	term description	observed gene count	background gene count	strength	signal	false discovery rate	matching proteins in your network (IDs)	matching proteins in your network (labels)
ocu04620	Toll-like receptor signaling pathway	7	73	1.51	1.68	1.22e-06	9986.ENSOCUP00000001909,9986.ENSOCUP00000005221,9986.ENSOCUP00000017266,9986.ENSOCUP00000023734,9986.ENSOCUP00000034264,9986.ENSOCUP00000049211,9986.ENSOCUP00000049942	TLR4,TLR6,IL6,NFKB1,CD40,CXCL11,CASP8
ocu04621	NOD-like receptor signaling pathway	7	120	1.29	1.31	1.31e-05	9986.ENSOCUP00000000956,9986.ENSOCUP00000001909,9986.ENSOCUP00000011549,9986.ENSOCUP00000017266,9986.ENSOCUP00000023734,9986.ENSOCUP00000040401,9986.ENSOCUP00000049942	CASP1,TLR4,NAMPT,IL6,NFKB1,STAT2,CASP8
ocu05142	Chagas disease	6	79	1.41	1.37	1.31e-05	9986.ENSOCUP00000001909,9986.ENSOCUP00000005221,9986.ENSOCUP00000009525,9986.ENSOCUP00000017266,9986.ENSOCUP00000023734,9986.ENSOCUP00000049942	TLR4,TLR6,CFLAR,IL6,NFKB1,CASP8
ocu05160	Hepatitis C	7	117	1.31	1.31	1.31e-05	9986.ENSOCUP00000004293,9986.ENSOCUP00000006245,9986.ENSOCUP00000009525,9986.ENSOCUP00000009856,9986.ENSOCUP00000023734,9986.ENSOCUP00000040401,9986.ENSOCUP00000049942	OCLN,EIF2AK2,CFLAR,CLDN1,NFKB1,STAT2,CASP8
ocu05164	Influenza A	7	127	1.27	1.29	1.31e-05	9986.ENSOCUP00000000956,9986.ENSOCUP00000001909,9986.ENSOCUP00000006245,9986.ENSOCUP00000017266,9986.ENSOCUP00000023734,9986.ENSOCUP00000040401,9986.ENSOCUP00000049942	CASP1,TLR4,EIF2AK2,IL6,NFKB1,STAT2,CASP8
ocu05134	Legionellosis	5	46	1.56	1.39	2.22e-05	9986.ENSOCUP00000000956,9986.ENSOCUP00000001909,9986.ENSOCUP00000017266,9986.ENSOCUP00000023734,9986.ENSOCUP00000049942	CASP1,TLR4,IL6,NFKB1,CASP8
ocu05200	Pathways in cancer	10	414	0.91	0.97	2.22e-05	9986.ENSOCUP00000007347,9986.ENSOCUP00000007620,9986.ENSOCUP00000014514,9986.ENSOCUP00000017266,9986.ENSOCUP00000021386,9986.ENSOCUP00000023734,9986.ENSOCUP00000030750,9986.ENSOCUP00000033536,9986.ENSOCUP00000040401,9986.ENSOCUP00000049942	FGF10,IL15,BRCA2,IL6,GLI1,NFKB1,HGF,KITLG,STAT2,CASP8
ocu04217	Necroptosis	6	108	1.27	1.19	4.13e-05	9986.ENSOCUP00000000956,9986.ENSOCUP00000001909,9986.ENSOCUP00000006245,9986.ENSOCUP00000009525,9986.ENSOCUP00000040401,9986.ENSOCUP00000049942	CASP1,TLR4,EIF2AK2,CFLAR,STAT2,CASP8
ocu05133	Pertussis	5	56	1.48	1.29	4.13e-05	9986.ENSOCUP00000000956,9986.ENSOCUP00000001909,9986.ENSOCUP00000012442,9986.ENSOCUP00000017266,9986.ENSOCUP00000023734	CASP1,TLR4,C1S,IL6,NFKB1
ocu05162	Measles	6	108	1.27	1.19	4.13e-05	9986.ENSOCUP00000001909,9986.ENSOCUP00000006245,9986.ENSOCUP00000017266,9986.ENSOCUP00000023734,9986.ENSOCUP00000040401,9986.ENSOCUP00000049942	TLR4,EIF2AK2,IL6,NFKB1,STAT2,CASP8
ocu05144	Malaria	4	32	1.63	1.22	0.00011	9986.ENSOCUP00000001909,9986.ENSOCUP00000017266,9986.ENSOCUP00000030750,9986.ENSOCUP00000034264	TLR4,IL6,HGF,CD40
ocu04625	C-type lectin receptor signaling pathway	5	78	1.34	1.1	0.00013	9986.ENSOCUP00000000956,9986.ENSOCUP00000017266,9986.ENSOCUP00000023734,9986.ENSOCUP00000040401,9986.ENSOCUP00000049942	CASP1,IL6,NFKB1,STAT2,CASP8
ocu04668	TNF signaling pathway	5	84	1.3	1.06	0.00017	9986.ENSOCUP00000007620,9986.ENSOCUP00000009525,9986.ENSOCUP00000017266,9986.ENSOCUP00000023734,9986.ENSOCUP00000049942	IL15,CFLAR,IL6,NFKB1,CASP8
ocu05169	Epstein-Barr virus infection	6	161	1.1	0.94	0.00023	9986.ENSOCUP00000006245,9986.ENSOCUP00000017266,9986.ENSOCUP00000023734,9986.ENSOCUP00000034264,9986.ENSOCUP00000040401,9986.ENSOCUP00000049942	EIF2AK2,IL6,NFKB1,CD40,STAT2,CASP8
ocu05132	Salmonella infection	6	175	1.06	0.89	0.00034	9986.ENSOCUP00000000956,9986.ENSOCUP00000001909,9986.ENSOCUP00000005221,9986.ENSOCUP00000017266,9986.ENSOCUP00000023734,9986.ENSOCUP00000049942	CASP1,TLR4,TLR6,IL6,NFKB1,CASP8
ocu05161	Hepatitis B	5	132	1.11	0.8	0.0011	9986.ENSOCUP00000001909,9986.ENSOCUP00000017266,9986.ENSOCUP00000023734,9986.ENSOCUP00000040401,9986.ENSOCUP00000049942	TLR4,IL6,NFKB1,STAT2,CASP8
ocu05167	Kaposi sarcoma-associated herpesvirus infection	5	146	1.06	0.75	0.0016	9986.ENSOCUP00000006245,9986.ENSOCUP00000017266,9986.ENSOCUP00000023734,9986.ENSOCUP00000040401,9986.ENSOCUP00000049942	EIF2AK2,IL6,NFKB1,STAT2,CASP8
ocu05152	Tuberculosis	5	149	1.05	0.74	0.0017	9986.ENSOCUP00000001909,9986.ENSOCUP00000005221,9986.ENSOCUP00000017266,9986.ENSOCUP00000023734,9986.ENSOCUP00000049942	TLR4,TLR6,IL6,NFKB1,CASP8
ocu04064	NF-kappa B signaling pathway	4	80	1.23	0.79	0.0019	9986.ENSOCUP00000001909,9986.ENSOCUP00000009525,9986.ENSOCUP00000023734,9986.ENSOCUP00000034264	TLR4,CFLAR,NFKB1,CD40
ocu04151	PI3K-Akt signaling pathway	6	275	0.87	0.62	0.003	9986.ENSOCUP00000001909,9986.ENSOCUP00000007347,9986.ENSOCUP00000017266,9986.ENSOCUP00000023734,9986.ENSOCUP00000030750,9986.ENSOCUP00000033536	TLR4,FGF10,IL6,NFKB1,HGF,KITLG
ocu05145	Toxoplasmosis	4	94	1.16	0.71	0.0032	9986.ENSOCUP00000001909,9986.ENSOCUP00000023734,9986.ENSOCUP00000034264,9986.ENSOCUP00000049942	TLR4,NFKB1,CD40,CASP8
ocu04110	Cell cycle	4	106	1.11	0.66	0.0047	9986.ENSOCUP00000000831,9986.ENSOCUP00000001467,9986.ENSOCUP00000003692,9986.ENSOCUP00000004238	ORC1,MCM4,MCM3,CDC6
ocu04623	Cytosolic DNA-sensing pathway	3	43	1.37	0.71	0.0049	9986.ENSOCUP00000000956,9986.ENSOCUP00000017266,9986.ENSOCUP00000023734	CASP1,IL6,NFKB1
ocu05135	Yersinia infection	4	108	1.1	0.65	0.0049	9986.ENSOCUP00000000956,9986.ENSOCUP00000001909,9986.ENSOCUP00000017266,9986.ENSOCUP00000023734	CASP1,TLR4,IL6,NFKB1
ocu04514	Cell adhesion molecules	4	114	1.07	0.64	0.0055	9986.ENSOCUP00000004293,9986.ENSOCUP00000009856,9986.ENSOCUP00000031803,9986.ENSOCUP00000034264	OCLN,CLDN1,CD274,CD40
ocu04672	Intestinal immune network for IgA production	3	48	1.32	0.68	0.0059	9986.ENSOCUP00000007620,9986.ENSOCUP00000017266,9986.ENSOCUP00000034264	IL15,IL6,CD40
ocu04630	JAK-STAT signaling pathway	4	128	1.02	0.59	0.0077	9986.ENSOCUP00000001084,9986.ENSOCUP00000007620,9986.ENSOCUP00000017266,9986.ENSOCUP00000040401	SOCS2,IL15,IL6,STAT2
ocu05321	Inflammatory bowel disease	3	54	1.27	0.64	0.0077	9986.ENSOCUP00000001909,9986.ENSOCUP00000017266,9986.ENSOCUP00000023734	TLR4,IL6,NFKB1
ocu05235	PD-L1 expression and PD-1 checkpoint pathway in cancer	3	68	1.17	0.56	0.0139	9986.ENSOCUP00000001909,9986.ENSOCUP00000023734,9986.ENSOCUP00000031803	TLR4,NFKB1,CD274
ocu04657	IL-17 signaling pathway	3	71	1.15	0.54	0.0151	9986.ENSOCUP00000017266,9986.ENSOCUP00000023734,9986.ENSOCUP00000049942	IL6,NFKB1,CASP8
ocu05010	Alzheimer disease	5	284	0.77	0.45	0.0174	9986.ENSOCUP00000006245,9986.ENSOCUP00000009874,9986.ENSOCUP00000017266,9986.ENSOCUP00000023734,9986.ENSOCUP00000049942	EIF2AK2,DKK1,IL6,NFKB1,CASP8
ocu04024	cAMP signaling pathway	4	169	0.9	0.48	0.0177	9986.ENSOCUP00000006540,9986.ENSOCUP00000021386,9986.ENSOCUP00000023734,9986.ENSOCUP00000037970	SST,GLI1,NFKB1,POMC
ocu04066	HIF-1 signaling pathway	3	82	1.09	0.5	0.0201	9986.ENSOCUP00000001909,9986.ENSOCUP00000017266,9986.ENSOCUP00000023734	TLR4,IL6,NFKB1
ocu05146	Amoebiasis	3	82	1.09	0.5	0.0201	9986.ENSOCUP00000001909,9986.ENSOCUP00000017266,9986.ENSOCUP00000023734	TLR4,IL6,NFKB1
ocu05166	Human T-cell leukemia virus 1 infection	4	178	0.88	0.46	0.0201	9986.ENSOCUP00000007620,9986.ENSOCUP00000017266,9986.ENSOCUP00000023734,9986.ENSOCUP00000034264	IL15,IL6,NFKB1,CD40
ocu05168	Herpes simplex virus 1 infection	5	298	0.75	0.43	0.0201	9986.ENSOCUP00000006245,9986.ENSOCUP00000017266,9986.ENSOCUP00000023734,9986.ENSOCUP00000040401,9986.ENSOCUP00000049942	EIF2AK2,IL6,NFKB1,STAT2,CASP8
ocu05323	Rheumatoid arthritis	3	83	1.09	0.5	0.0201	9986.ENSOCUP00000001909,9986.ENSOCUP00000007620,9986.ENSOCUP00000017266	TLR4,IL15,IL6
ocu04014	Ras signaling pathway	4	190	0.85	0.45	0.0226	9986.ENSOCUP00000007347,9986.ENSOCUP00000023734,9986.ENSOCUP00000030750,9986.ENSOCUP00000033536	FGF10,NFKB1,HGF,KITLG
ocu01523	Antifolate resistance	2	24	1.45	0.53	0.0227	9986.ENSOCUP00000017266,9986.ENSOCUP00000023734	IL6,NFKB1
ocu03030	DNA replication	2	28	1.38	0.49	0.0294	9986.ENSOCUP00000001467,9986.ENSOCUP00000003692	MCM4,MCM3
ocu03440	Homologous recombination	2	32	1.32	0.46	0.036	9986.ENSOCUP00000001334,9986.ENSOCUP00000014514	BARD1,BRCA2
ocu04060	Cytokine-cytokine receptor interaction	4	222	0.78	0.39	0.036	9986.ENSOCUP00000007620,9986.ENSOCUP00000017266,9986.ENSOCUP00000034264,9986.ENSOCUP00000049211	IL15,IL6,CD40,CXCL11
ocu04210	Apoptosis	3	109	0.97	0.42	0.036	9986.ENSOCUP00000009525,9986.ENSOCUP00000023734,9986.ENSOCUP00000049942	CFLAR,NFKB1,CASP8
ocu04010	MAPK signaling pathway	4	231	0.77	0.38	0.0387	9986.ENSOCUP00000007347,9986.ENSOCUP00000023734,9986.ENSOCUP00000030750,9986.ENSOCUP00000033536	FGF10,NFKB1,HGF,KITLG
ocu04932	Non-alcoholic fatty liver disease	3	120	0.93	0.4	0.0425	9986.ENSOCUP00000017266,9986.ENSOCUP00000023734,9986.ENSOCUP00000049942	IL6,NFKB1,CASP8
ocu05165	Human papillomavirus infection	4	240	0.75	0.37	0.0425	9986.ENSOCUP00000006245,9986.ENSOCUP00000023734,9986.ENSOCUP00000040401,9986.ENSOCUP00000049942	EIF2AK2,NFKB1,STAT2,CASP8
ocu03050	Proteasome	2	40	1.23	0.41	0.0483	9986.ENSOCUP00000002480,9986.ENSOCUP00000035803	PSME2,PSMB9
ocu05200	Pathways in cancer	12	414	0.64	0.47	0.0088	9986.ENSOCUP00000000618,9986.ENSOCUP00000001082,9986.ENSOCUP00000009498,9986.ENSOCUP00000014239,9986.ENSOCUP00000015272,9986.ENSOCUP00000015363,9986.ENSOCUP00000022073,9986.ENSOCUP00000024980,9986.ENSOCUP00000028622,9986.ENSOCUP00000034244,9986.ENSOCUP00000034895,9986.ENSOCUP00000043148	RARB,EDNRA,CASP7,HEY1,EDNRB,VEGFC,CEBPA,ETS1,AGTR1,FGFR2,KIT,FZD4
D: PPI
#node1	node2	node1_string_id	node2_string_id	neighborhood_on_chromosome	gene_fusion	phylogenetic_cooccurrence	homology	coexpression	experimentally_determined_interaction	database_annotated	automated_textmining	combined_score
ASF1B	TCF19	72004.ENSBMUP00000024728	72004.ENSBMUP00000002891	0	0	0	0	0.488	0	0	0.083	0.51
ASF1B	MCM4	72004.ENSBMUP00000024728	72004.ENSBMUP00000014779	0	0	0	0	0.305	0.313	0	0.237	0.603
ASF1B	CDT1	72004.ENSBMUP00000024728	72004.ENSBMUP00000017478	0	0	0	0	0.49	0	0	0.172	0.559
ASF1B	MCM10	72004.ENSBMUP00000024728	72004.ENSBMUP00000022012	0	0	0	0	0.211	0	0	0.467	0.561
ASF1B	E2F8	72004.ENSBMUP00000024728	72004.ENSBMUP00000028611	0	0	0	0	0.392	0	0	0.08	0.416
ASF1B	MCM3	72004.ENSBMUP00000024728	72004.ENSBMUP00000028362	0	0	0	0	0.545	0	0	0.266	0.651
ASF1B	RRM2	72004.ENSBMUP00000024728	72004.ENSBMUP00000024959	0	0	0	0	0.717	0.294	0	0.189	0.823
ATAD1	HERC6	72004.ENSBMUP00000008279	72004.ENSBMUP00000027624	0	0	0	0	0	0.046	0	0.471	0.473
ATAD1	ZFAND4	72004.ENSBMUP00000008279	72004.ENSBMUP00000028569	0	0	0	0	0	0.159	0.413	0.129	0.532
ATAD2	CDC6	72004.ENSBMUP00000013692	72004.ENSBMUP00000004966	0	0	0	0	0.158	0.102	0.285	0.377	0.618
ATAD2	PSMB9	72004.ENSBMUP00000013692	72004.ENSBMUP00000010352	0	0	0	0	0.132	0.32	0.25	0.128	0.562
ATAD2	MCM3	72004.ENSBMUP00000013692	72004.ENSBMUP00000028362	0	0	0	0	0.171	0.206	0	0.168	0.404
ATAD2	ORC1	72004.ENSBMUP00000013692	72004.ENSBMUP00000022922	0	0	0	0	0.154	0.128	0.276	0	0.419
ATAD2	ZFAND4	72004.ENSBMUP00000013692	72004.ENSBMUP00000028569	0	0	0	0	0	0.164	0.333	0.06	0.43
ATAD2	RRM2	72004.ENSBMUP00000013692	72004.ENSBMUP00000024959	0	0	0	0	0.126	0	0	0.397	0.45
ATAD2	E2F8	72004.ENSBMUP00000013692	72004.ENSBMUP00000028611	0	0	0	0	0.163	0.05	0	0.447	0.521
ATAD2	USP14	72004.ENSBMUP00000013692	72004.ENSBMUP00000029784	0	0	0	0	0.118	0.319	0.258	0.131	0.56
ATAD2	MCM4	72004.ENSBMUP00000013692	72004.ENSBMUP00000014779	0	0	0	0	0.595	0.088	0	0.466	0.785
ATAD2	HELLS	72004.ENSBMUP00000013692	72004.ENSBMUP00000026696	0	0	0	0	0.713	0.157	0	0.53	0.876
BARD1	BRCA2	72004.ENSBMUP00000030296	72004.ENSBMUP00000018023	0	0	0	0	0.154	0.611	0.568	0.711	0.953
BARD1	MCM10	72004.ENSBMUP00000030296	72004.ENSBMUP00000022012	0	0	0	0	0.166	0.163	0	0.225	0.411
BARD1	ZFAND4	72004.ENSBMUP00000030296	72004.ENSBMUP00000028569	0	0	0	0	0.053	0.31	0.465	0.093	0.64
BRCA2	BARD1	72004.ENSBMUP00000018023	72004.ENSBMUP00000030296	0	0	0	0	0.154	0.611	0.568	0.711	0.953
C1S	C3	72004.ENSBMUP00000012919	72004.ENSBMUP00000034065	0	0	0	0	0.124	0.321	0.249	0.44	0.716
C3	POMC	72004.ENSBMUP00000034065	72004.ENSBMUP00000008483	0	0	0	0	0	0	0.384	0.214	0.495
C3	C1S	72004.ENSBMUP00000034065	72004.ENSBMUP00000012919	0	0	0	0	0.124	0.321	0.249	0.44	0.716
C3	IL6	72004.ENSBMUP00000034065	72004.ENSBMUP00000028958	0	0	0	0	0	0	0.073	0.445	0.463
CASP1	NLRC5	72004.ENSBMUP00000013270	72004.ENSBMUP00000000549	0	0	0	0	0.087	0.087	0.142	0.38	0.497
CASP1	TLR4	72004.ENSBMUP00000013270	72004.ENSBMUP00000012440	0	0	0	0	0.125	0.071	0.074	0.661	0.71
CASP1	TLR6	72004.ENSBMUP00000013270	72004.ENSBMUP00000025721	0	0	0	0	0.088	0.071	0.074	0.604	0.647
CASP1	IL6	72004.ENSBMUP00000013270	72004.ENSBMUP00000028958	0	0	0	0	0.092	0	0	0.679	0.696
CASP1	CASP8	72004.ENSBMUP00000013270	72004.ENSBMUP00000022523	0	0	0	0.57	0.181	0.122	0	0.617	0.7
CASP8	TLR4	72004.ENSBMUP00000022523	72004.ENSBMUP00000012440	0	0	0	0	0.154	0.071	0.321	0.505	0.7
CASP8	CASP1	72004.ENSBMUP00000022523	72004.ENSBMUP00000013270	0	0	0	0.57	0.181	0.122	0	0.617	0.7
CASP8	TLR6	72004.ENSBMUP00000022523	72004.ENSBMUP00000025721	0	0	0	0	0.104	0.071	0.074	0.448	0.517
CASP8	IL6	72004.ENSBMUP00000022523	72004.ENSBMUP00000028958	0	0	0	0	0.068	0	0	0.53	0.543
CASP8	CFLAR	72004.ENSBMUP00000022523	72004.ENSBMUP00000035796	0	0	0	0.631	0.118	0.76	0.949	0.442	0.993
CD274	CD83	72004.ENSBMUP00000006449	72004.ENSBMUP00000000197	0	0	0	0	0.08	0	0	0.521	0.54
CD274	IL15	72004.ENSBMUP00000006449	72004.ENSBMUP00000001310	0	0	0	0	0.08	0	0	0.51	0.529
CD274	STAT2	72004.ENSBMUP00000006449	72004.ENSBMUP00000024138	0	0	0	0	0.066	0	0.117	0.337	0.405
CD274	CXCL11	72004.ENSBMUP00000006449	72004.ENSBMUP00000019448	0	0	0	0	0.084	0	0	0.439	0.464
CD274	TLR4	72004.ENSBMUP00000006449	72004.ENSBMUP00000012440	0	0	0	0	0.082	0	0	0.465	0.487
CD274	CD40	72004.ENSBMUP00000006449	72004.ENSBMUP00000007074	0	0	0	0	0.053	0	0	0.611	0.615
CD274	IL6	72004.ENSBMUP00000006449	72004.ENSBMUP00000028958	0	0	0	0	0.086	0	0	0.604	0.622
CD40	CD83	72004.ENSBMUP00000007074	72004.ENSBMUP00000000197	0	0	0	0	0.091	0	0	0.736	0.749
CD40	IL15	72004.ENSBMUP00000007074	72004.ENSBMUP00000001310	0	0	0	0	0.117	0	0	0.512	0.55
CD40	CD274	72004.ENSBMUP00000007074	72004.ENSBMUP00000006449	0	0	0	0	0.053	0	0	0.611	0.615
CD40	TLR4	72004.ENSBMUP00000007074	72004.ENSBMUP00000012440	0	0	0	0	0.088	0	0	0.622	0.64
CD40	IL6	72004.ENSBMUP00000007074	72004.ENSBMUP00000028958	0	0	0	0	0.104	0	0	0.664	0.686
CD40	TLR6	72004.ENSBMUP00000007074	72004.ENSBMUP00000025721	0	0	0	0	0.071	0	0	0.753	0.76
CD83	IL15	72004.ENSBMUP00000000197	72004.ENSBMUP00000001310	0	0	0	0	0.084	0	0	0.44	0.465
CD83	TLR4	72004.ENSBMUP00000000197	72004.ENSBMUP00000012440	0	0	0	0	0.103	0	0	0.508	0.539
CD83	CD274	72004.ENSBMUP00000000197	72004.ENSBMUP00000006449	0	0	0	0	0.08	0	0	0.521	0.54
CD83	TLR6	72004.ENSBMUP00000000197	72004.ENSBMUP00000025721	0	0	0	0	0.076	0	0	0.531	0.548
CD83	IL6	72004.ENSBMUP00000000197	72004.ENSBMUP00000028958	0	0	0	0	0.099	0	0	0.531	0.559
CD83	CD40	72004.ENSBMUP00000000197	72004.ENSBMUP00000007074	0	0	0	0	0.091	0	0	0.736	0.749
CDC6	E2F7	72004.ENSBMUP00000004966	72004.ENSBMUP00000000679	0	0	0	0	0.211	0	0	0.494	0.583
CDC6	PSMB9	72004.ENSBMUP00000004966	72004.ENSBMUP00000010352	0	0	0	0	0	0	0.455	0.061	0.466
CDC6	ATAD2	72004.ENSBMUP00000004966	72004.ENSBMUP00000013692	0	0	0	0	0.158	0.102	0.285	0.377	0.618
CDC6	E2F8	72004.ENSBMUP00000004966	72004.ENSBMUP00000028611	0	0	0	0	0.391	0	0	0.496	0.679
CDC6	HELLS	72004.ENSBMUP00000004966	72004.ENSBMUP00000026696	0	0	0	0	0.69	0.115	0	0.44	0.832
CDC6	WDHD1	72004.ENSBMUP00000004966	72004.ENSBMUP00000012994	0	0	0	0	0.714	0.067	0	0.431	0.834
CDC6	RRM2	72004.ENSBMUP00000004966	72004.ENSBMUP00000024959	0	0	0	0	0.739	0	0	0.462	0.853
CDC6	MCM10	72004.ENSBMUP00000004966	72004.ENSBMUP00000022012	0	0	0	0	0.858	0.336	0.615	0.573	0.982
CDC6	MCM3	72004.ENSBMUP00000004966	72004.ENSBMUP00000028362	0	0	0	0	0.715	0.958	0.62	0.73	0.998
CDC6	MCM4	72004.ENSBMUP00000004966	72004.ENSBMUP00000014779	0	0	0	0	0.804	0.955	0.693	0.646	0.998
CDC6	ORC1	72004.ENSBMUP00000004966	72004.ENSBMUP00000022922	0	0	0	0.668	0.853	0.958	0.96	0.445	0.999
CDC6	CDT1	72004.ENSBMUP00000004966	72004.ENSBMUP00000017478	0	0	0	0	0.843	0.958	0.916	0.982	0.999
CDCA7	RRM2	72004.ENSBMUP00000000799	72004.ENSBMUP00000024959	0	0	0	0	0.117	0	0	0.353	0.404
CDCA7	MCM4	72004.ENSBMUP00000000799	72004.ENSBMUP00000014779	0	0	0	0	0.159	0.084	0	0.393	0.491
CDCA7	MCM10	72004.ENSBMUP00000000799	72004.ENSBMUP00000022012	0	0	0	0	0.159	0	0	0.475	0.539
CDCA7	HELLS	72004.ENSBMUP00000000799	72004.ENSBMUP00000026696	0	0	0	0	0.188	0.065	0.058	0.609	0.682
CDT1	TCF19	72004.ENSBMUP00000017478	72004.ENSBMUP00000002891	0	0	0	0	0.41	0	0	0	0.41
CDT1	CDC6	72004.ENSBMUP00000017478	72004.ENSBMUP00000004966	0	0	0	0	0.843	0.958	0.916	0.982	0.999
CDT1	WDHD1	72004.ENSBMUP00000017478	72004.ENSBMUP00000012994	0	0	0	0	0.592	0	0	0.439	0.761
CDT1	MCM4	72004.ENSBMUP00000017478	72004.ENSBMUP00000014779	0	0	0	0	0.868	0.958	0.615	0.685	0.999
CDT1	ZFAND4	72004.ENSBMUP00000017478	72004.ENSBMUP00000028569	0	0	0	0	0	0.105	0.32	0.105	0.407
CDT1	E2F8	72004.ENSBMUP00000017478	72004.ENSBMUP00000028611	0	0	0	0	0.276	0	0	0.245	0.43
CDT1	ASF1B	72004.ENSBMUP00000017478	72004.ENSBMUP00000024728	0	0	0	0	0.49	0	0	0.172	0.559
CDT1	RRM2	72004.ENSBMUP00000017478	72004.ENSBMUP00000024959	0	0	0	0	0.644	0	0	0.214	0.708
CDT1	MCM10	72004.ENSBMUP00000017478	72004.ENSBMUP00000022012	0	0	0	0	0.851	0.156	0.608	0.609	0.978
CDT1	ORC1	72004.ENSBMUP00000017478	72004.ENSBMUP00000022922	0	0	0	0	0.862	0.958	0.612	0.504	0.998
CDT1	MCM3	72004.ENSBMUP00000017478	72004.ENSBMUP00000028362	0	0	0	0	0.849	0.954	0.615	0.639	0.998
CFLAR	CASP8	72004.ENSBMUP00000035796	72004.ENSBMUP00000022523	0	0	0	0.631	0.118	0.76	0.949	0.442	0.993
CLDN1	TLR4	72004.ENSBMUP00000018947	72004.ENSBMUP00000012440	0	0	0	0	0	0	0	0.446	0.446
CLDN1	IL6	72004.ENSBMUP00000018947	72004.ENSBMUP00000028958	0	0	0	0	0	0	0	0.52	0.52
CLDN1	OCLN	72004.ENSBMUP00000018947	72004.ENSBMUP00000031829	0	0	0	0	0.098	0.06	0.65	0.865	0.954
CXCL11	IL15	72004.ENSBMUP00000019448	72004.ENSBMUP00000001310	0	0	0	0	0.112	0	0	0.439	0.48
CXCL11	CD274	72004.ENSBMUP00000019448	72004.ENSBMUP00000006449	0	0	0	0	0.084	0	0	0.439	0.464
CXCL11	IL6	72004.ENSBMUP00000019448	72004.ENSBMUP00000028958	0	0	0	0	0.116	0	0.072	0.53	0.58
DKK1	LHX1	72004.ENSBMUP00000012143	72004.ENSBMUP00000006431	0	0	0	0	0	0	0	0.459	0.459
E2F7	CDC6	72004.ENSBMUP00000000679	72004.ENSBMUP00000004966	0	0	0	0	0.211	0	0	0.494	0.583
E2F7	E2F8	72004.ENSBMUP00000000679	72004.ENSBMUP00000028611	0	0	0.108	0.75	0.123	0.167	0.92	0.37	0.961
E2F8	E2F7	72004.ENSBMUP00000028611	72004.ENSBMUP00000000679	0	0	0.108	0.75	0.123	0.167	0.92	0.37	0.961
E2F8	TCF19	72004.ENSBMUP00000028611	72004.ENSBMUP00000002891	0	0	0	0	0.277	0	0	0.23	0.419
E2F8	CDC6	72004.ENSBMUP00000028611	72004.ENSBMUP00000004966	0	0	0	0	0.391	0	0	0.496	0.679
E2F8	ATAD2	72004.ENSBMUP00000028611	72004.ENSBMUP00000013692	0	0	0	0	0.163	0.05	0	0.447	0.521
E2F8	MCM4	72004.ENSBMUP00000028611	72004.ENSBMUP00000014779	0	0	0	0	0.189	0	0	0.35	0.45
E2F8	CDT1	72004.ENSBMUP00000028611	72004.ENSBMUP00000017478	0	0	0	0	0.276	0	0	0.245	0.43
E2F8	MCM10	72004.ENSBMUP00000028611	72004.ENSBMUP00000022012	0	0	0	0	0.463	0	0	0.197	0.55
E2F8	ASF1B	72004.ENSBMUP00000028611	72004.ENSBMUP00000024728	0	0	0	0	0.392	0	0	0.08	0.416
E2F8	RRM2	72004.ENSBMUP00000028611	72004.ENSBMUP00000024959	0	0	0	0	0.845	0	0	0.326	0.891
E2F8	HELLS	72004.ENSBMUP00000028611	72004.ENSBMUP00000026696	0	0	0	0	0.264	0	0	0.225	0.405
E2F8	MCM3	72004.ENSBMUP00000028611	72004.ENSBMUP00000028362	0	0	0	0	0.297	0	0	0.436	0.586
EIF2AK2	PARP12	72004.ENSBMUP00000018158	72004.ENSBMUP00000022284	0	0	0	0	0.159	0.071	0	0.3	0.405
EIF2AK2	IFI35	72004.ENSBMUP00000018158	72004.ENSBMUP00000025895	0	0	0	0	0.391	0.066	0	0.275	0.551
EIF2AK2	HERC6	72004.ENSBMUP00000018158	72004.ENSBMUP00000027624	0	0	0	0	0.16	0	0.32	0.372	0.609
EIF2AK2	STAT2	72004.ENSBMUP00000018158	72004.ENSBMUP00000024138	0	0	0	0	0.258	0.117	0.256	0.517	0.733
FGF10	GDNF	72004.ENSBMUP00000030819	72004.ENSBMUP00000009538	0	0	0	0	0	0	0	0.598	0.598
FGF10	IL6	72004.ENSBMUP00000030819	72004.ENSBMUP00000028958	0	0	0	0	0.058	0	0.057	0.526	0.542
GDNF	LHX1	72004.ENSBMUP00000009538	72004.ENSBMUP00000006431	0	0	0	0	0	0	0	0.436	0.436
GDNF	SST	72004.ENSBMUP00000009538	72004.ENSBMUP00000015924	0	0	0	0	0	0	0	0.468	0.468
GDNF	FGF10	72004.ENSBMUP00000009538	72004.ENSBMUP00000030819	0	0	0	0	0	0	0	0.598	0.598
HELLS	CDCA7	72004.ENSBMUP00000026696	72004.ENSBMUP00000000799	0	0	0	0	0.188	0.065	0.058	0.609	0.682
HELLS	TCF19	72004.ENSBMUP00000026696	72004.ENSBMUP00000002891	0	0	0	0	0.156	0	0	0.38	0.454
HELLS	CDC6	72004.ENSBMUP00000026696	72004.ENSBMUP00000004966	0	0	0	0	0.69	0.115	0	0.44	0.832
HELLS	WDHD1	72004.ENSBMUP00000026696	72004.ENSBMUP00000012994	0	0	0	0	0.418	0.099	0	0.198	0.542
HELLS	ATAD2	72004.ENSBMUP00000026696	72004.ENSBMUP00000013692	0	0	0	0	0.713	0.157	0	0.53	0.876
HELLS	MCM4	72004.ENSBMUP00000026696	72004.ENSBMUP00000014779	0	0	0	0	0.571	0.136	0	0.18	0.669
HELLS	ORC1	72004.ENSBMUP00000026696	72004.ENSBMUP00000022922	0.062	0	0	0	0.399	0.068	0	0.098	0.462
HELLS	RRM2	72004.ENSBMUP00000026696	72004.ENSBMUP00000024959	0	0	0	0	0.492	0.051	0	0.448	0.71
HELLS	E2F8	72004.ENSBMUP00000026696	72004.ENSBMUP00000028611	0	0	0	0	0.264	0	0	0.225	0.405
HELLS	MCM3	72004.ENSBMUP00000026696	72004.ENSBMUP00000028362	0	0	0	0	0.502	0.104	0	0.251	0.636
HERC6	ATAD1	72004.ENSBMUP00000027624	72004.ENSBMUP00000008279	0	0	0	0	0	0.046	0	0.471	0.473
HERC6	PSMB9	72004.ENSBMUP00000027624	72004.ENSBMUP00000010352	0	0	0	0	0.053	0.111	0	0.379	0.431
HERC6	EIF2AK2	72004.ENSBMUP00000027624	72004.ENSBMUP00000018158	0	0	0	0	0.16	0	0.32	0.372	0.609
HERC6	PARP12	72004.ENSBMUP00000027624	72004.ENSBMUP00000022284	0	0	0	0	0.1	0	0	0.519	0.548
HERC6	PSME2	72004.ENSBMUP00000027624	72004.ENSBMUP00000033295	0	0	0	0	0.068	0	0	0.4	0.416
IFI35	PSMB9	72004.ENSBMUP00000025895	72004.ENSBMUP00000010352	0	0	0	0	0.473	0	0	0.114	0.513
IFI35	EIF2AK2	72004.ENSBMUP00000025895	72004.ENSBMUP00000018158	0	0	0	0	0.391	0.066	0	0.275	0.551
IFI35	STAT2	72004.ENSBMUP00000025895	72004.ENSBMUP00000024138	0	0	0	0	0.178	0	0.087	0.378	0.492
IFI35	ZFAND4	72004.ENSBMUP00000025895	72004.ENSBMUP00000028569	0	0	0	0	0.207	0.322	0.249	0.057	0.568
IFI35	PSME2	72004.ENSBMUP00000025895	72004.ENSBMUP00000033295	0	0	0	0	0.688	0	0	0.17	0.729
IL15	CD83	72004.ENSBMUP00000001310	72004.ENSBMUP00000000197	0	0	0	0	0.084	0	0	0.44	0.465
IL15	STAT2	72004.ENSBMUP00000001310	72004.ENSBMUP00000024138	0	0	0	0	0.1	0	0.21	0.326	0.478
IL15	CXCL11	72004.ENSBMUP00000001310	72004.ENSBMUP00000019448	0	0	0	0	0.112	0	0	0.439	0.48
IL15	KITLG	72004.ENSBMUP00000001310	72004.ENSBMUP00000023862	0	0	0.296	0	0	0	0	0.31	0.493
IL15	TLR4	72004.ENSBMUP00000001310	72004.ENSBMUP00000012440	0	0	0	0	0.16	0	0	0.449	0.517
IL15	CD274	72004.ENSBMUP00000001310	72004.ENSBMUP00000006449	0	0	0	0	0.08	0	0	0.51	0.529
IL15	TLR6	72004.ENSBMUP00000001310	72004.ENSBMUP00000025721	0	0	0	0	0.089	0	0	0.521	0.544
IL15	CD40	72004.ENSBMUP00000001310	72004.ENSBMUP00000007074	0	0	0	0	0.117	0	0	0.512	0.55
IL15	IL6	72004.ENSBMUP00000001310	72004.ENSBMUP00000028958	0	0	0	0	0.086	0	0	0.742	0.754
IL6	CD83	72004.ENSBMUP00000028958	72004.ENSBMUP00000000197	0	0	0	0	0.099	0	0	0.531	0.559
IL6	IL15	72004.ENSBMUP00000028958	72004.ENSBMUP00000001310	0	0	0	0	0.086	0	0	0.742	0.754
IL6	CD274	72004.ENSBMUP00000028958	72004.ENSBMUP00000006449	0	0	0	0	0.086	0	0	0.604	0.622
IL6	CD40	72004.ENSBMUP00000028958	72004.ENSBMUP00000007074	0	0	0	0	0.104	0	0	0.664	0.686
IL6	SOCS2	72004.ENSBMUP00000028958	72004.ENSBMUP00000007793	0	0	0	0	0.053	0	0.249	0.263	0.43
IL6	POMC	72004.ENSBMUP00000028958	72004.ENSBMUP00000008483	0	0	0	0	0	0	0.097	0.605	0.628
IL6	TLR4	72004.ENSBMUP00000028958	72004.ENSBMUP00000012440	0	0	0	0	0.082	0	0	0.919	0.922
IL6	CASP1	72004.ENSBMUP00000028958	72004.ENSBMUP00000013270	0	0	0	0	0.092	0	0	0.679	0.696
IL6	CLDN1	72004.ENSBMUP00000028958	72004.ENSBMUP00000018947	0	0	0	0	0	0	0	0.52	0.52
IL6	CXCL11	72004.ENSBMUP00000028958	72004.ENSBMUP00000019448	0	0	0	0	0.116	0	0.072	0.53	0.58
IL6	CASP8	72004.ENSBMUP00000028958	72004.ENSBMUP00000022523	0	0	0	0	0.068	0	0	0.53	0.543
IL6	KITLG	72004.ENSBMUP00000028958	72004.ENSBMUP00000023862	0	0	0	0	0	0	0	0.601	0.601
IL6	STAT2	72004.ENSBMUP00000028958	72004.ENSBMUP00000024138	0	0	0	0	0.053	0.072	0.262	0.682	0.766
IL6	TLR6	72004.ENSBMUP00000028958	72004.ENSBMUP00000025721	0	0	0	0	0.067	0	0	0.864	0.867
IL6	NFKB1	72004.ENSBMUP00000028958	72004.ENSBMUP00000026185	0	0	0	0	0.094	0.046	0.91	0.466	0.953
IL6	C3	72004.ENSBMUP00000028958	72004.ENSBMUP00000034065	0	0	0	0	0	0	0.073	0.445	0.463
IL6	FGF10	72004.ENSBMUP00000028958	72004.ENSBMUP00000030819	0	0	0	0	0.058	0	0.057	0.526	0.542
IL6	OCLN	72004.ENSBMUP00000028958	72004.ENSBMUP00000031829	0	0	0	0	0	0	0	0.613	0.613
KITLG	IL15	72004.ENSBMUP00000023862	72004.ENSBMUP00000001310	0	0	0.296	0	0	0	0	0.31	0.493
KITLG	IL6	72004.ENSBMUP00000023862	72004.ENSBMUP00000028958	0	0	0	0	0	0	0	0.601	0.601
KITLG	SH2B3	72004.ENSBMUP00000023862	72004.ENSBMUP00000028386	0	0	0	0	0	0	0.601	0.062	0.609
LHX1	GDNF	72004.ENSBMUP00000006431	72004.ENSBMUP00000009538	0	0	0	0	0	0	0	0.436	0.436
LHX1	DKK1	72004.ENSBMUP00000006431	72004.ENSBMUP00000012143	0	0	0	0	0	0	0	0.459	0.459
MCM10	CDCA7	72004.ENSBMUP00000022012	72004.ENSBMUP00000000799	0	0	0	0	0.159	0	0	0.475	0.539
MCM10	CDC6	72004.ENSBMUP00000022012	72004.ENSBMUP00000004966	0	0	0	0	0.858	0.336	0.615	0.573	0.982
MCM10	WDHD1	72004.ENSBMUP00000022012	72004.ENSBMUP00000012994	0	0	0	0	0.576	0.147	0	0.445	0.781
MCM10	MCM4	72004.ENSBMUP00000022012	72004.ENSBMUP00000014779	0	0	0	0	0.715	0.832	0.615	0.667	0.993
MCM10	CDT1	72004.ENSBMUP00000022012	72004.ENSBMUP00000017478	0	0	0	0	0.851	0.156	0.608	0.609	0.978
MCM10	BARD1	72004.ENSBMUP00000022012	72004.ENSBMUP00000030296	0	0	0	0	0.166	0.163	0	0.225	0.411
MCM10	E2F8	72004.ENSBMUP00000022012	72004.ENSBMUP00000028611	0	0	0	0	0.463	0	0	0.197	0.55
MCM10	ASF1B	72004.ENSBMUP00000022012	72004.ENSBMUP00000024728	0	0	0	0	0.211	0	0	0.467	0.561
MCM10	RRM2	72004.ENSBMUP00000022012	72004.ENSBMUP00000024959	0	0	0	0	0.396	0	0	0.326	0.575
MCM10	ORC1	72004.ENSBMUP00000022012	72004.ENSBMUP00000022922	0	0	0	0	0.572	0.253	0.612	0.379	0.912
MCM10	MCM3	72004.ENSBMUP00000022012	72004.ENSBMUP00000028362	0	0	0	0	0.404	0.836	0.615	0.617	0.983
MCM3	TCF19	72004.ENSBMUP00000028362	72004.ENSBMUP00000002891	0	0	0	0	0.715	0	0	0	0.715
MCM3	CDC6	72004.ENSBMUP00000028362	72004.ENSBMUP00000004966	0	0	0	0	0.715	0.958	0.62	0.73	0.998
MCM3	WDHD1	72004.ENSBMUP00000028362	72004.ENSBMUP00000012994	0	0	0	0	0.842	0.938	0	0.437	0.994
MCM3	ATAD2	72004.ENSBMUP00000028362	72004.ENSBMUP00000013692	0	0	0	0	0.171	0.206	0	0.168	0.404
MCM3	MCM4	72004.ENSBMUP00000028362	72004.ENSBMUP00000014779	0	0	0	0.728	0.926	0.958	0.693	0.616	0.999
MCM3	CDT1	72004.ENSBMUP00000028362	72004.ENSBMUP00000017478	0	0	0	0	0.849	0.954	0.615	0.639	0.998
MCM3	MCM10	72004.ENSBMUP00000028362	72004.ENSBMUP00000022012	0	0	0	0	0.404	0.836	0.615	0.617	0.983
MCM3	ORC1	72004.ENSBMUP00000028362	72004.ENSBMUP00000022922	0	0	0	0	0.835	0.76	0.86	0.44	0.996
MCM3	ASF1B	72004.ENSBMUP00000028362	72004.ENSBMUP00000024728	0	0	0	0	0.545	0	0	0.266	0.651
MCM3	RRM2	72004.ENSBMUP00000028362	72004.ENSBMUP00000024959	0	0	0	0	0.739	0	0	0.221	0.787
MCM3	HELLS	72004.ENSBMUP00000028362	72004.ENSBMUP00000026696	0	0	0	0	0.502	0.104	0	0.251	0.636
MCM3	E2F8	72004.ENSBMUP00000028362	72004.ENSBMUP00000028611	0	0	0	0	0.297	0	0	0.436	0.586
MCM4	CDCA7	72004.ENSBMUP00000014779	72004.ENSBMUP00000000799	0	0	0	0	0.159	0.084	0	0.393	0.491
MCM4	CDC6	72004.ENSBMUP00000014779	72004.ENSBMUP00000004966	0	0	0	0	0.804	0.955	0.693	0.646	0.998
MCM4	WDHD1	72004.ENSBMUP00000014779	72004.ENSBMUP00000012994	0	0	0	0	0.859	0.95	0	0.436	0.995
MCM4	ATAD2	72004.ENSBMUP00000014779	72004.ENSBMUP00000013692	0	0	0	0	0.595	0.088	0	0.466	0.785
MCM4	E2F8	72004.ENSBMUP00000014779	72004.ENSBMUP00000028611	0	0	0	0	0.189	0	0	0.35	0.45
MCM4	ASF1B	72004.ENSBMUP00000014779	72004.ENSBMUP00000024728	0	0	0	0	0.305	0.313	0	0.237	0.603
MCM4	HELLS	72004.ENSBMUP00000014779	72004.ENSBMUP00000026696	0	0	0	0	0.571	0.136	0	0.18	0.669
MCM4	RRM2	72004.ENSBMUP00000014779	72004.ENSBMUP00000024959	0	0	0	0	0.747	0	0	0.283	0.81
MCM4	MCM10	72004.ENSBMUP00000014779	72004.ENSBMUP00000022012	0	0	0	0	0.715	0.832	0.615	0.667	0.993
MCM4	ORC1	72004.ENSBMUP00000014779	72004.ENSBMUP00000022922	0	0	0	0	0.799	0.893	0.86	0.437	0.998
MCM4	MCM3	72004.ENSBMUP00000014779	72004.ENSBMUP00000028362	0	0	0	0.728	0.926	0.958	0.693	0.616	0.999
MCM4	CDT1	72004.ENSBMUP00000014779	72004.ENSBMUP00000017478	0	0	0	0	0.868	0.958	0.615	0.685	0.999
NAMPT	PNPT1	72004.ENSBMUP00000010447	72004.ENSBMUP00000019285	0.042	0	0	0	0.397	0	0	0.209	0.503
NFE2L3	PSME2	72004.ENSBMUP00000003923	72004.ENSBMUP00000033295	0	0	0	0	0.118	0	0.361	0	0.412
NFKB1	TLR4	72004.ENSBMUP00000026185	72004.ENSBMUP00000012440	0	0	0	0	0.085	0.096	0.901	0.536	0.957
NFKB1	IL6	72004.ENSBMUP00000026185	72004.ENSBMUP00000028958	0	0	0	0	0.094	0.046	0.91	0.466	0.953
NLRC5	CASP1	72004.ENSBMUP00000000549	72004.ENSBMUP00000013270	0	0	0	0	0.087	0.087	0.142	0.38	0.497
NLRC5	PSMB9	72004.ENSBMUP00000000549	72004.ENSBMUP00000010352	0	0	0	0	0.408	0	0	0.441	0.654
NLRC5	USP14	72004.ENSBMUP00000000549	72004.ENSBMUP00000029784	0	0	0	0	0	0.051	0.758	0.116	0.779
OCLN	TLR4	72004.ENSBMUP00000031829	72004.ENSBMUP00000012440	0	0	0	0	0	0.078	0.051	0.531	0.553
OCLN	CLDN1	72004.ENSBMUP00000031829	72004.ENSBMUP00000018947	0	0	0	0	0.098	0.06	0.65	0.865	0.954
OCLN	TLR6	72004.ENSBMUP00000031829	72004.ENSBMUP00000025721	0	0	0	0	0	0.078	0.051	0.375	0.405
OCLN	IL6	72004.ENSBMUP00000031829	72004.ENSBMUP00000028958	0	0	0	0	0	0	0	0.613	0.613
ORC1	CDC6	72004.ENSBMUP00000022922	72004.ENSBMUP00000004966	0	0	0	0.668	0.853	0.958	0.96	0.445	0.999
ORC1	WDHD1	72004.ENSBMUP00000022922	72004.ENSBMUP00000012994	0	0	0	0	0.739	0	0	0.143	0.766
ORC1	ATAD2	72004.ENSBMUP00000022922	72004.ENSBMUP00000013692	0	0	0	0	0.154	0.128	0.276	0	0.419
ORC1	MCM4	72004.ENSBMUP00000022922	72004.ENSBMUP00000014779	0	0	0	0	0.799	0.893	0.86	0.437	0.998
ORC1	CDT1	72004.ENSBMUP00000022922	72004.ENSBMUP00000017478	0	0	0	0	0.862	0.958	0.612	0.504	0.998
ORC1	MCM10	72004.ENSBMUP00000022922	72004.ENSBMUP00000022012	0	0	0	0	0.572	0.253	0.612	0.379	0.912
ORC1	PSME2	72004.ENSBMUP00000022922	72004.ENSBMUP00000033295	0	0	0	0	0	0.053	0.403	0	0.41
ORC1	HELLS	72004.ENSBMUP00000022922	72004.ENSBMUP00000026696	0.062	0	0	0	0.399	0.068	0	0.098	0.462
ORC1	RRM2	72004.ENSBMUP00000022922	72004.ENSBMUP00000024959	0	0	0	0	0.621	0	0	0.092	0.641
ORC1	MCM3	72004.ENSBMUP00000022922	72004.ENSBMUP00000028362	0	0	0	0	0.835	0.76	0.86	0.44	0.996
PARP12	EIF2AK2	72004.ENSBMUP00000022284	72004.ENSBMUP00000018158	0	0	0	0	0.159	0.071	0	0.3	0.405
PARP12	HERC6	72004.ENSBMUP00000022284	72004.ENSBMUP00000027624	0	0	0	0	0.1	0	0	0.519	0.548
PNPT1	NAMPT	72004.ENSBMUP00000019285	72004.ENSBMUP00000010447	0.042	0	0	0	0.397	0	0	0.209	0.503
POMC	C3	72004.ENSBMUP00000008483	72004.ENSBMUP00000034065	0	0	0	0	0	0	0.384	0.214	0.495
POMC	IL6	72004.ENSBMUP00000008483	72004.ENSBMUP00000028958	0	0	0	0	0	0	0.097	0.605	0.628
POMC	SST	72004.ENSBMUP00000008483	72004.ENSBMUP00000015924	0	0	0	0	0	0	0.517	0.623	0.81
PSMB9	NLRC5	72004.ENSBMUP00000010352	72004.ENSBMUP00000000549	0	0	0	0	0.408	0	0	0.441	0.654
PSMB9	CDC6	72004.ENSBMUP00000010352	72004.ENSBMUP00000004966	0	0	0	0	0	0	0.455	0.061	0.466
PSMB9	HERC6	72004.ENSBMUP00000010352	72004.ENSBMUP00000027624	0	0	0	0	0.053	0.111	0	0.379	0.431
PSMB9	IFI35	72004.ENSBMUP00000010352	72004.ENSBMUP00000025895	0	0	0	0	0.473	0	0	0.114	0.513
PSMB9	ZFAND4	72004.ENSBMUP00000010352	72004.ENSBMUP00000028569	0	0	0	0	0.072	0.309	0.26	0.166	0.551
PSMB9	ATAD2	72004.ENSBMUP00000010352	72004.ENSBMUP00000013692	0	0	0	0	0.132	0.32	0.25	0.128	0.562
PSMB9	USP14	72004.ENSBMUP00000010352	72004.ENSBMUP00000029784	0	0	0	0	0.193	0.682	0.499	0.126	0.872
PSMB9	PSME2	72004.ENSBMUP00000010352	72004.ENSBMUP00000033295	0	0	0	0	0.426	0.871	0.26	0.729	0.983
PSME2	NFE2L3	72004.ENSBMUP00000033295	72004.ENSBMUP00000003923	0	0	0	0	0.118	0	0.361	0	0.412
PSME2	PSMB9	72004.ENSBMUP00000033295	72004.ENSBMUP00000010352	0	0	0	0	0.426	0.871	0.26	0.729	0.983
PSME2	ORC1	72004.ENSBMUP00000033295	72004.ENSBMUP00000022922	0	0	0	0	0	0.053	0.403	0	0.41
PSME2	IFI35	72004.ENSBMUP00000033295	72004.ENSBMUP00000025895	0	0	0	0	0.688	0	0	0.17	0.729
PSME2	HERC6	72004.ENSBMUP00000033295	72004.ENSBMUP00000027624	0	0	0	0	0.068	0	0	0.4	0.416
PSME2	USP14	72004.ENSBMUP00000033295	72004.ENSBMUP00000029784	0	0	0	0	0.077	0.065	0.499	0.373	0.692
RRM2	CDCA7	72004.ENSBMUP00000024959	72004.ENSBMUP00000000799	0	0	0	0	0.117	0	0	0.353	0.404
RRM2	TCF19	72004.ENSBMUP00000024959	72004.ENSBMUP00000002891	0	0	0	0	0.714	0	0	0.136	0.742
RRM2	CDC6	72004.ENSBMUP00000024959	72004.ENSBMUP00000004966	0	0	0	0	0.739	0	0	0.462	0.853
RRM2	WDHD1	72004.ENSBMUP00000024959	72004.ENSBMUP00000012994	0	0	0	0	0.46	0.071	0	0	0.476
RRM2	ATAD2	72004.ENSBMUP00000024959	72004.ENSBMUP00000013692	0	0	0	0	0.126	0	0	0.397	0.45
RRM2	MCM4	72004.ENSBMUP00000024959	72004.ENSBMUP00000014779	0	0	0	0	0.747	0	0	0.283	0.81
RRM2	CDT1	72004.ENSBMUP00000024959	72004.ENSBMUP00000017478	0	0	0	0	0.644	0	0	0.214	0.708
RRM2	MCM10	72004.ENSBMUP00000024959	72004.ENSBMUP00000022012	0	0	0	0	0.396	0	0	0.326	0.575
RRM2	ORC1	72004.ENSBMUP00000024959	72004.ENSBMUP00000022922	0	0	0	0	0.621	0	0	0.092	0.641
RRM2	ASF1B	72004.ENSBMUP00000024959	72004.ENSBMUP00000024728	0	0	0	0	0.717	0.294	0	0.189	0.823
RRM2	HELLS	72004.ENSBMUP00000024959	72004.ENSBMUP00000026696	0	0	0	0	0.492	0.051	0	0.448	0.71
RRM2	MCM3	72004.ENSBMUP00000024959	72004.ENSBMUP00000028362	0	0	0	0	0.739	0	0	0.221	0.787
RRM2	E2F8	72004.ENSBMUP00000024959	72004.ENSBMUP00000028611	0	0	0	0	0.845	0	0	0.326	0.891
SH2B3	KITLG	72004.ENSBMUP00000028386	72004.ENSBMUP00000023862	0	0	0	0	0	0	0.601	0.062	0.609
SOCS2	IL6	72004.ENSBMUP00000007793	72004.ENSBMUP00000028958	0	0	0	0	0.053	0	0.249	0.263	0.43
SOCS2	STAT2	72004.ENSBMUP00000007793	72004.ENSBMUP00000024138	0	0	0	0	0.047	0.128	0.18	0.437	0.565
SST	POMC	72004.ENSBMUP00000015924	72004.ENSBMUP00000008483	0	0	0	0	0	0	0.517	0.623	0.81
SST	GDNF	72004.ENSBMUP00000015924	72004.ENSBMUP00000009538	0	0	0	0	0	0	0	0.468	0.468
STAT2	IL15	72004.ENSBMUP00000024138	72004.ENSBMUP00000001310	0	0	0	0	0.1	0	0.21	0.326	0.478
STAT2	CD274	72004.ENSBMUP00000024138	72004.ENSBMUP00000006449	0	0	0	0	0.066	0	0.117	0.337	0.405
STAT2	SOCS2	72004.ENSBMUP00000024138	72004.ENSBMUP00000007793	0	0	0	0	0.047	0.128	0.18	0.437	0.565
STAT2	TLR4	72004.ENSBMUP00000024138	72004.ENSBMUP00000012440	0	0	0	0	0.054	0.074	0.057	0.466	0.499
STAT2	EIF2AK2	72004.ENSBMUP00000024138	72004.ENSBMUP00000018158	0	0	0	0	0.258	0.117	0.256	0.517	0.733
STAT2	IFI35	72004.ENSBMUP00000024138	72004.ENSBMUP00000025895	0	0	0	0	0.178	0	0.087	0.378	0.492
STAT2	TLR6	72004.ENSBMUP00000024138	72004.ENSBMUP00000025721	0	0	0	0	0.061	0.074	0.057	0.53	0.563
STAT2	IL6	72004.ENSBMUP00000024138	72004.ENSBMUP00000028958	0	0	0	0	0.053	0.072	0.262	0.682	0.766
TCF19	CDT1	72004.ENSBMUP00000002891	72004.ENSBMUP00000017478	0	0	0	0	0.41	0	0	0	0.41
TCF19	E2F8	72004.ENSBMUP00000002891	72004.ENSBMUP00000028611	0	0	0	0	0.277	0	0	0.23	0.419
TCF19	HELLS	72004.ENSBMUP00000002891	72004.ENSBMUP00000026696	0	0	0	0	0.156	0	0	0.38	0.454
TCF19	ASF1B	72004.ENSBMUP00000002891	72004.ENSBMUP00000024728	0	0	0	0	0.488	0	0	0.083	0.51
TCF19	MCM3	72004.ENSBMUP00000002891	72004.ENSBMUP00000028362	0	0	0	0	0.715	0	0	0	0.715
TCF19	RRM2	72004.ENSBMUP00000002891	72004.ENSBMUP00000024959	0	0	0	0	0.714	0	0	0.136	0.742
TLR4	CD83	72004.ENSBMUP00000012440	72004.ENSBMUP00000000197	0	0	0	0	0.103	0	0	0.508	0.539
TLR4	IL15	72004.ENSBMUP00000012440	72004.ENSBMUP00000001310	0	0	0	0	0.16	0	0	0.449	0.517
TLR4	CD274	72004.ENSBMUP00000012440	72004.ENSBMUP00000006449	0	0	0	0	0.082	0	0	0.465	0.487
TLR4	CD40	72004.ENSBMUP00000012440	72004.ENSBMUP00000007074	0	0	0	0	0.088	0	0	0.622	0.64
TLR4	CLDN1	72004.ENSBMUP00000012440	72004.ENSBMUP00000018947	0	0	0	0	0	0	0	0.446	0.446
TLR4	STAT2	72004.ENSBMUP00000012440	72004.ENSBMUP00000024138	0	0	0	0	0.054	0.074	0.057	0.466	0.499
TLR4	OCLN	72004.ENSBMUP00000012440	72004.ENSBMUP00000031829	0	0	0	0	0	0.078	0.051	0.531	0.553
TLR4	CASP8	72004.ENSBMUP00000012440	72004.ENSBMUP00000022523	0	0	0	0	0.154	0.071	0.321	0.505	0.7
TLR4	CASP1	72004.ENSBMUP00000012440	72004.ENSBMUP00000013270	0	0	0	0	0.125	0.071	0.074	0.661	0.71
TLR4	IL6	72004.ENSBMUP00000012440	72004.ENSBMUP00000028958	0	0	0	0	0.082	0	0	0.919	0.922
TLR4	NFKB1	72004.ENSBMUP00000012440	72004.ENSBMUP00000026185	0	0	0	0	0.085	0.096	0.901	0.536	0.957
TLR4	TLR6	72004.ENSBMUP00000012440	72004.ENSBMUP00000025721	0	0	0	0.586	0.125	0.076	0.912	0.869	0.989
TLR6	CD83	72004.ENSBMUP00000025721	72004.ENSBMUP00000000197	0	0	0	0	0.076	0	0	0.531	0.548
TLR6	IL15	72004.ENSBMUP00000025721	72004.ENSBMUP00000001310	0	0	0	0	0.089	0	0	0.521	0.544
TLR6	CD40	72004.ENSBMUP00000025721	72004.ENSBMUP00000007074	0	0	0	0	0.071	0	0	0.753	0.76
TLR6	TLR4	72004.ENSBMUP00000025721	72004.ENSBMUP00000012440	0	0	0	0.586	0.125	0.076	0.912	0.869	0.989
TLR6	CASP1	72004.ENSBMUP00000025721	72004.ENSBMUP00000013270	0	0	0	0	0.088	0.071	0.074	0.604	0.647
TLR6	CASP8	72004.ENSBMUP00000025721	72004.ENSBMUP00000022523	0	0	0	0	0.104	0.071	0.074	0.448	0.517
TLR6	STAT2	72004.ENSBMUP00000025721	72004.ENSBMUP00000024138	0	0	0	0	0.061	0.074	0.057	0.53	0.563
TLR6	OCLN	72004.ENSBMUP00000025721	72004.ENSBMUP00000031829	0	0	0	0	0	0.078	0.051	0.375	0.405
TLR6	IL6	72004.ENSBMUP00000025721	72004.ENSBMUP00000028958	0	0	0	0	0.067	0	0	0.864	0.867
USP14	NLRC5	72004.ENSBMUP00000029784	72004.ENSBMUP00000000549	0	0	0	0	0	0.051	0.758	0.116	0.779
USP14	PSMB9	72004.ENSBMUP00000029784	72004.ENSBMUP00000010352	0	0	0	0	0.193	0.682	0.499	0.126	0.872
USP14	ATAD2	72004.ENSBMUP00000029784	72004.ENSBMUP00000013692	0	0	0	0	0.118	0.319	0.258	0.131	0.56
USP14	ZFAND4	72004.ENSBMUP00000029784	72004.ENSBMUP00000028569	0	0	0	0	0.087	0.42	0.248	0.166	0.623
USP14	PSME2	72004.ENSBMUP00000029784	72004.ENSBMUP00000033295	0	0	0	0	0.077	0.065	0.499	0.373	0.692
WDHD1	CDC6	72004.ENSBMUP00000012994	72004.ENSBMUP00000004966	0	0	0	0	0.714	0.067	0	0.431	0.834
WDHD1	RRM2	72004.ENSBMUP00000012994	72004.ENSBMUP00000024959	0	0	0	0	0.46	0.071	0	0	0.476
WDHD1	HELLS	72004.ENSBMUP00000012994	72004.ENSBMUP00000026696	0	0	0	0	0.418	0.099	0	0.198	0.542
WDHD1	CDT1	72004.ENSBMUP00000012994	72004.ENSBMUP00000017478	0	0	0	0	0.592	0	0	0.439	0.761
WDHD1	ORC1	72004.ENSBMUP00000012994	72004.ENSBMUP00000022922	0	0	0	0	0.739	0	0	0.143	0.766
WDHD1	MCM10	72004.ENSBMUP00000012994	72004.ENSBMUP00000022012	0	0	0	0	0.576	0.147	0	0.445	0.781
WDHD1	MCM3	72004.ENSBMUP00000012994	72004.ENSBMUP00000028362	0	0	0	0	0.842	0.938	0	0.437	0.994
WDHD1	MCM4	72004.ENSBMUP00000012994	72004.ENSBMUP00000014779	0	0	0	0	0.859	0.95	0	0.436	0.995
ZFAND4	ATAD1	72004.ENSBMUP00000028569	72004.ENSBMUP00000008279	0	0	0	0	0	0.159	0.413	0.129	0.532
ZFAND4	PSMB9	72004.ENSBMUP00000028569	72004.ENSBMUP00000010352	0	0	0	0	0.072	0.309	0.26	0.166	0.551
ZFAND4	ATAD2	72004.ENSBMUP00000028569	72004.ENSBMUP00000013692	0	0	0	0	0	0.164	0.333	0.06	0.43
ZFAND4	CDT1	72004.ENSBMUP00000028569	72004.ENSBMUP00000017478	0	0	0	0	0	0.105	0.32	0.105	0.407
ZFAND4	IFI35	72004.ENSBMUP00000028569	72004.ENSBMUP00000025895	0	0	0	0	0.207	0.322	0.249	0.057	0.568
ZFAND4	USP14	72004.ENSBMUP00000028569	72004.ENSBMUP00000029784	0	0	0	0	0.087	0.42	0.248	0.166	0.623
ZFAND4	BARD1	72004.ENSBMUP00000028569	72004.ENSBMUP00000030296	0	0	0	0	0.053	0.31	0.465	0.093	0.64
E: PPI
#node1	node2	node1_string_id	node2_string_id	neighborhood_on_chromosome	gene_fusion	phylogenetic_cooccurrence	homology	coexpression	experimentally_determined_interaction	database_annotated	automated_textmining	combined_score
AGTR1	EDNRB	72004.ENSBMUP00000029633	72004.ENSBMUP00000011156	0	0	0	0.614	0.08	0	0.397	0.331	0.597
AGTR1	EDNRA	72004.ENSBMUP00000029633	72004.ENSBMUP00000035810	0	0	0	0.6	0.094	0	0.397	0.253	0.556
ANGPT1	VEGFC	72004.ENSBMUP00000013821	72004.ENSBMUP00000029993	0	0	0	0	0	0	0	0.591	0.591
ANGPT1	FGFR2	72004.ENSBMUP00000013821	72004.ENSBMUP00000020345	0	0	0	0	0	0.139	0.686	0.139	0.747
ANGPT1	KIT	72004.ENSBMUP00000013821	72004.ENSBMUP00000027429	0	0	0	0	0.058	0.139	0.686	0.205	0.771
ANGPT1	ANGPT2	72004.ENSBMUP00000013821	72004.ENSBMUP00000033533	0	0	0.047	0.96	0	0	0.9	0.231	0.92
ANGPT2	ANGPT1	72004.ENSBMUP00000033533	72004.ENSBMUP00000013821	0	0	0.047	0.96	0	0	0.9	0.231	0.92
ANGPT2	FGFR2	72004.ENSBMUP00000033533	72004.ENSBMUP00000020345	0	0	0	0	0	0.139	0.686	0.218	0.77
ANGPT2	KIT	72004.ENSBMUP00000033533	72004.ENSBMUP00000027429	0	0	0	0	0.088	0.139	0.686	0.114	0.752
ANGPT2	SELE	72004.ENSBMUP00000033533	72004.ENSBMUP00000027899	0	0	0	0	0	0.101	0.071	0.465	0.514
ANGPT2	VEGFC	72004.ENSBMUP00000033533	72004.ENSBMUP00000029993	0	0	0	0	0	0	0	0.593	0.593
DCP2	XRN2	72004.ENSBMUP00000004005	72004.ENSBMUP00000004218	0	0	0	0	0	0	0	0.528	0.528
DUSP11	XRN2	72004.ENSBMUP00000016333	72004.ENSBMUP00000004218	0	0	0	0	0.078	0.069	0	0.53	0.561
EDNRA	EDNRB	72004.ENSBMUP00000035810	72004.ENSBMUP00000011156	0	0	0.056	0.949	0.088	0	0.938	0.393	0.963
EDNRA	AGTR1	72004.ENSBMUP00000035810	72004.ENSBMUP00000029633	0	0	0	0.6	0.094	0	0.397	0.253	0.556
EDNRB	AGTR1	72004.ENSBMUP00000011156	72004.ENSBMUP00000029633	0	0	0	0.614	0.08	0	0.397	0.331	0.597
EDNRB	KIT	72004.ENSBMUP00000011156	72004.ENSBMUP00000027429	0	0	0	0	0.056	0.043	0	0.626	0.632
EDNRB	EDNRA	72004.ENSBMUP00000011156	72004.ENSBMUP00000035810	0	0	0.056	0.949	0.088	0	0.938	0.393	0.963
FGFR2	ANGPT1	72004.ENSBMUP00000020345	72004.ENSBMUP00000013821	0	0	0	0	0	0.139	0.686	0.139	0.747
FGFR2	ANGPT2	72004.ENSBMUP00000020345	72004.ENSBMUP00000033533	0	0	0	0	0	0.139	0.686	0.218	0.77
FGFR2	VEGFC	72004.ENSBMUP00000020345	72004.ENSBMUP00000029993	0	0	0	0	0	0.101	0.684	0.519	0.851
IL18	IL7	72004.ENSBMUP00000016986	72004.ENSBMUP00000011739	0	0	0	0	0.088	0	0	0.626	0.644
IL18	TLR2	72004.ENSBMUP00000016986	72004.ENSBMUP00000011742	0	0	0	0	0.064	0	0	0.672	0.68
IL7	IL18	72004.ENSBMUP00000011739	72004.ENSBMUP00000016986	0	0	0	0	0.088	0	0	0.626	0.644
KIT	EDNRB	72004.ENSBMUP00000027429	72004.ENSBMUP00000011156	0	0	0	0	0.056	0.043	0	0.626	0.632
KIT	ANGPT1	72004.ENSBMUP00000027429	72004.ENSBMUP00000013821	0	0	0	0	0.058	0.139	0.686	0.205	0.771
KIT	VEGFC	72004.ENSBMUP00000027429	72004.ENSBMUP00000029993	0	0	0	0	0	0.101	0.684	0.184	0.748
KIT	ANGPT2	72004.ENSBMUP00000027429	72004.ENSBMUP00000033533	0	0	0	0	0.088	0.139	0.686	0.114	0.752
SELE	ANGPT2	72004.ENSBMUP00000027899	72004.ENSBMUP00000033533	0	0	0	0	0	0.101	0.071	0.465	0.514
TLR2	IL18	72004.ENSBMUP00000011742	72004.ENSBMUP00000016986	0	0	0	0	0.064	0	0	0.672	0.68
VEGFC	ANGPT1	72004.ENSBMUP00000029993	72004.ENSBMUP00000013821	0	0	0	0	0	0	0	0.591	0.591
VEGFC	FGFR2	72004.ENSBMUP00000029993	72004.ENSBMUP00000020345	0	0	0	0	0	0.101	0.684	0.519	0.851
VEGFC	KIT	72004.ENSBMUP00000029993	72004.ENSBMUP00000027429	0	0	0	0	0	0.101	0.684	0.184	0.748
VEGFC	ANGPT2	72004.ENSBMUP00000029993	72004.ENSBMUP00000033533	0	0	0	0	0	0	0	0.593	0.593
XRN2	DCP2	72004.ENSBMUP00000004218	72004.ENSBMUP00000004005	0	0	0	0	0	0	0	0.528	0.528
XRN2	DUSP11	72004.ENSBMUP00000004218	72004.ENSBMUP00000016333	0	0	0	0	0.078	0.069	0	0.53	0.561
